# Supplementary material for: The Shared Mechanism and Candidate Drugs of Multiple Sclerosis and Sjögren’s Syndrome Analyzed by Bioinformatics Based on GWAS and Transcriptome Data
Source: Front Immunol. 2022 Mar 9;13:857014. doi: 10.3389/fimmu.2022.857014 (PMC8959321; doi:10.3389/fimmu.2022.857014)
Supplement: Supplementary file 3 [file Table_1.xlsx]

## Sheet: S1
S1. GWAS data of MS and SS
DATE ADDED TO CATALOG	PUBMEDID	FIRST AUTHOR	DATE	JOURNAL	LINK	STUDY	DISEASE/TRAIT	INITIAL SAMPLE SIZE	REPLICATION SAMPLE SIZE	REGION	CHR_ID	CHR_POS	REPORTED GENE(S)	MAPPED_GENE	UPSTREAM_GENE_ID	DOWNSTREAM_GENE_ID	SNP_GENE_IDS	UPSTREAM_GENE_DISTANCE	DOWNSTREAM_GENE_DISTANCE	STRONGEST SNP-RISK ALLELE	SNPS	MERGED	SNP_ID_CURRENT	CONTEXT	INTERGENIC	RISK ALLELE FREQUENCY	P-VALUE	PVALUE_MLOG	P-VALUE (TEXT)	OR or BETA	95% CI (TEXT)	PLATFORM [SNPS PASSING QC]	CNV	MAPPED_TRAIT	MAPPED_TRAIT_URI	STUDY ACCESSION	GENOTYPING TECHNOLOGY
2017-01-27	27386562	Andlauer TF	2016-06-17	Sci Adv	www.ncbi.nlm.nih.gov/pubmed/27386562	Novel multiple sclerosis susceptibility loci implicated in epigenetic regulation.	Multiple sclerosis	4,888 German ancestry cases, 10,395 German ancestry controls	2,903 Sardinian ancestry cases, 3,323 Sardinian ancestry controls	6p21.32	6	32632598	HLA-DRB1	HLA-DQA1, HLA-DQA1, HLA-DQA1, HLA-DQA1, HLA-DQA1, HLA-DQA1			ENSG00000232062, ENSG00000206305, ENSG00000236418, ENSG00000228284, ENSG00000225890, ENSG00000196735			rs3104373-T	rs3104373	0	3104373	intron_variant	0		1e-234	234		2.9	[2.72鈥?.09]	Illumina [at least 8143088] (imputed)	N	multiple sclerosis	http://www.ebi.ac.uk/efo/EFO_0003885	GCST003566	Genome-wide genotyping array
2009-06-29	19525953	De Jager PL	2009-06-14	Nat Genet	www.ncbi.nlm.nih.gov/pubmed/19525953	Meta-analysis of genome scans and replication identify CD6, IRF8 and TNFRSF1A as new multiple sclerosis susceptibility loci.	Multiple sclerosis	2,624 European ancestry cases, 7,220 European ancestry controls	2,215 European ancestry cases, 2,116 European ancestry controls	6p21.32	6	32445274	HLA-DRB1	HLA-DRA - HLA-DRB9	ENSG00000227993	ENSG00000196301		228	14547	rs3135388-A	rs3135388	0	3135388	intergenic_variant	1	0.22	4e-225	224.398		2.75	[2.46-3.07]	Affymetrix, Illumina [~ 2560000] (imputed)	N	multiple sclerosis	http://www.ebi.ac.uk/efo/EFO_0003885	GCST000424	Genome-wide genotyping array
2012-01-17	22190364	Patsopoulos NA	2011-12-01	Ann Neurol	www.ncbi.nlm.nih.gov/pubmed/22190364	Genome-wide meta-analysis identifies novel multiple sclerosis susceptibility loci.	Multiple sclerosis	5,545 European ancestry cases, 12,153 European ancestry controls	NA	6p21.32	6	32445768	HLA-DRB1	HLA-DRA - HLA-DRB9	ENSG00000227993	ENSG00000196301		722	14053	rs3129889-G	rs3129889	0	3129889	intergenic_variant	1	0.2	1e-206	206		2.97	[NR]	Affymetrix, Illumina [2529394]	N	multiple sclerosis	http://www.ebi.ac.uk/efo/EFO_0003885	GCST001341	Genome-wide genotyping array
2009-06-30	19525955	Bahlo M	2009-06-14	Nat Genet	www.ncbi.nlm.nih.gov/pubmed/19525955	Genome-wide association study identifies new multiple sclerosis susceptibility loci on chromosomes 12 and 20.	Multiple sclerosis	1,618 European ancestry cases, 3,413 European ancestry controls	2,256 European ancestry cases, 2,310 European ancestry controls	6p21.32	6	32619077	HLA-DRB1	HLA-DRB1 - HLA-DQA1	ENSG00000206240	ENSG00000196735		29229	9102	rs9271366-G	rs9271366	0	9271366	intergenic_variant	1	0.15	7e-184	183.155		2.78	[NR]	Illumina [302098]	N	multiple sclerosis	http://www.ebi.ac.uk/efo/EFO_0003885	GCST000425	Genome-wide genotyping array
2012-10-24	21833088	Sawcer S	2011-08-11	Nature	www.ncbi.nlm.nih.gov/pubmed/21833088	Genetic risk and a primary role for cell-mediated immune mechanisms in multiple sclerosis.	Multiple sclerosis	9,772 European ancestry cases, 16,849 European ancestry controls	4,218 European ancestry cases, 7,296 European ancestry controls				DRB1							DRB*15:01-?	DRB*15:01	0			1	NR	1e-132	132		3.08	NR	Illumina [465434]	N	multiple sclerosis	http://www.ebi.ac.uk/efo/EFO_0003885	GCST001198	Genome-wide genotyping array
2008-06-16	17660530	Hafler DA	2007-07-29	N Engl J Med	www.ncbi.nlm.nih.gov/pubmed/17660530	Risk alleles for multiple sclerosis identified by a genomewide study.	Multiple sclerosis	931 European ancestry trios, 2,431 European ancestry controls	609 European ancestry trios, 2,322 European ancestry cases, 2,987 European ancestry controls	6p21.32	6	32445274	HLA-DRA	HLA-DRA - HLA-DRB9	ENSG00000227993	ENSG00000196301		228	14547	rs3135388-A	rs3135388	0	3135388	intergenic_variant	1	0.23	9e-81	80.0458		1.99	[1.84-2.15]	Affymetrix [334923]	N	multiple sclerosis	http://www.ebi.ac.uk/efo/EFO_0003885	GCST000062	Genome-wide genotyping array
2020-02-10	31604244	International Multiple Sclerosis Genetics Consortium	2019-09-01	Science	www.ncbi.nlm.nih.gov/pubmed/31604244	Multiple sclerosis genomic map implicates peripheral immune cells and microglia in susceptibility.	Multiple sclerosis	14,802 European and unknown ancestry cases, 26,703 European and unknown ancestry controls	32,627 European and unknown ancestry cases, 41,672 European and unknown ancestry controls				CLEC16A							chr16:11213951-C	chr16:11213951	0			1	NR	4e-71	70.3979		1.19517	NR	Affymetrix, Illumina [8278136] (imputed)	N	multiple sclerosis	http://www.ebi.ac.uk/efo/EFO_0003885	GCST009597	Genome-wide genotyping array
2020-02-10	31604244	International Multiple Sclerosis Genetics Consortium	2019-09-01	Science	www.ncbi.nlm.nih.gov/pubmed/31604244	Multiple sclerosis genomic map implicates peripheral immune cells and microglia in susceptibility.	Multiple sclerosis	14,802 European and unknown ancestry cases, 26,703 European and unknown ancestry controls	32,627 European and unknown ancestry cases, 41,672 European and unknown ancestry controls	1p13.1	1	116547871	CD58	CD58			ENSG00000116815			rs10801908-C	rs10801908	0	10801908	intron_variant	0	NR	5e-70	69.301		1.2987	NR	Affymetrix, Illumina [8278136] (imputed)	N	multiple sclerosis	http://www.ebi.ac.uk/efo/EFO_0003885	GCST009597	Genome-wide genotyping array
2020-02-10	31604244	International Multiple Sclerosis Genetics Consortium	2019-09-01	Science	www.ncbi.nlm.nih.gov/pubmed/31604244	Multiple sclerosis genomic map implicates peripheral immune cells and microglia in susceptibility.	Multiple sclerosis	14,802 European and unknown ancestry cases, 26,703 European and unknown ancestry controls	32,627 European and unknown ancestry cases, 41,672 European and unknown ancestry controls	10p15.1	10	6075359	IL2RA	RPL32P23 - RBM17	ENSG00000214015	ENSG00000134453		3441	13675	rs11256593-T	rs11256593	0	11256593	regulatory_region_variant	1	NR	3e-65	64.5229		1.2062	NR	Affymetrix, Illumina [8278136] (imputed)	N	multiple sclerosis	http://www.ebi.ac.uk/efo/EFO_0003885	GCST009597	Genome-wide genotyping array
2020-02-10	31604244	International Multiple Sclerosis Genetics Consortium	2019-09-01	Science	www.ncbi.nlm.nih.gov/pubmed/31604244	Multiple sclerosis genomic map implicates peripheral immune cells and microglia in susceptibility.	Multiple sclerosis	14,802 European and unknown ancestry cases, 26,703 European and unknown ancestry controls	32,627 European and unknown ancestry cases, 41,672 European and unknown ancestry controls	3p24.1	3	28030595	EOMES	LINC01967			ENSG00000235493			rs438613-C	rs438613	0	438613	intron_variant	0	NR	2e-49	48.699		1.1504	NR	Affymetrix, Illumina [8278136] (imputed)	N	multiple sclerosis	http://www.ebi.ac.uk/efo/EFO_0003885	GCST009597	Genome-wide genotyping array
2020-02-10	31604244	International Multiple Sclerosis Genetics Consortium	2019-09-01	Science	www.ncbi.nlm.nih.gov/pubmed/31604244	Multiple sclerosis genomic map implicates peripheral immune cells and microglia in susceptibility.	Multiple sclerosis	14,802 European and unknown ancestry cases, 26,703 European and unknown ancestry controls	32,627 European and unknown ancestry cases, 41,672 European and unknown ancestry controls	12p13.31	12	6330843	TNFRSF1A	TNFRSF1A			ENSG00000067182			rs1800693-C	rs1800693	0	1800693	non_coding_transcript_exon_variant	0	NR	2e-47	46.699		1.14943	NR	Affymetrix, Illumina [8278136] (imputed)	N	multiple sclerosis	http://www.ebi.ac.uk/efo/EFO_0003885	GCST009597	Genome-wide genotyping array
2018-04-25	24076602	Beecham AH	2013-11-01	Nat Genet	www.ncbi.nlm.nih.gov/pubmed/24076602	Analysis of immune-related loci identifies 48 new susceptibility variants for multiple sclerosis.	Multiple sclerosis	14,498 European ancestry cases, 24,091 European ancestry controls	14,802 European ancestry cases, 26,703 European ancestry controls	10p15.1	10	6057082	IL2RA	IL2RA			ENSG00000134460			rs2104286-A	rs2104286	0	2104286	intron_variant	0	0.73	2e-47	46.699		1.22		Illumina [161311]	N	multiple sclerosis	http://www.ebi.ac.uk/efo/EFO_0003885	GCST005531	Targeted genotyping array [ImmunoChip]
2018-04-25	24076602	Beecham AH	2013-11-01	Nat Genet	www.ncbi.nlm.nih.gov/pubmed/24076602	Analysis of immune-related loci identifies 48 new susceptibility variants for multiple sclerosis.	Multiple sclerosis	14,498 European ancestry cases, 24,091 European ancestry controls	14,802 European ancestry cases, 26,703 European ancestry controls	16p13.13	16	11100914	CLEC16A	CLEC16A			ENSG00000038532			rs12927355-G	rs12927355	0	12927355	intron_variant	0	0.69	6e-46	45.2218		1.2		Illumina [161311]	N	multiple sclerosis	http://www.ebi.ac.uk/efo/EFO_0003885	GCST005531	Targeted genotyping array [ImmunoChip]
2020-02-10	31604244	International Multiple Sclerosis Genetics Consortium	2019-09-01	Science	www.ncbi.nlm.nih.gov/pubmed/31604244	Multiple sclerosis genomic map implicates peripheral immune cells and microglia in susceptibility.	Multiple sclerosis	14,802 European and unknown ancestry cases, 26,703 European and unknown ancestry controls	32,627 European and unknown ancestry cases, 41,672 European and unknown ancestry controls				ILDR1							chr3:121765368-C	chr3:121765368	0			1	NR	7e-43	42.1549		1.1384	NR	Affymetrix, Illumina [8278136] (imputed)	N	multiple sclerosis	http://www.ebi.ac.uk/efo/EFO_0003885	GCST009597	Genome-wide genotyping array
2018-04-25	24076602	Beecham AH	2013-11-01	Nat Genet	www.ncbi.nlm.nih.gov/pubmed/24076602	Analysis of immune-related loci identifies 48 new susceptibility variants for multiple sclerosis.	Multiple sclerosis	14,498 European ancestry cases, 24,091 European ancestry controls	14,802 European ancestry cases, 26,703 European ancestry controls	1p13.1	1	116537544	CD58	CD58			ENSG00000116815			rs6677309-A	rs6677309	0	6677309	intron_variant	0	0.88	5e-42	41.301		1.29		Illumina [161311]	N	multiple sclerosis	http://www.ebi.ac.uk/efo/EFO_0003885	GCST005531	Targeted genotyping array [ImmunoChip]
2015-11-03	25616667	Goris A	2015-01-22	Brain	www.ncbi.nlm.nih.gov/pubmed/25616667	Genetic variants are major determinants of CSF antibody levels in multiple sclerosis.	Immunoglobulin G index levels in multiple sclerosis	773 European ancestry Individuals, 165 Individuals	2,072 Individuals	14q32.33	14	105706543	intergenic	IGHA1, IGHA1			ENSG00000211895, ENSG00000282633			rs11621145-G	rs11621145	0	11621145	intron_variant	0	NR	4e-37	36.3979		0.23	[NR] unit increase	NR [485236]	N	multiple sclerosis, IgG index	http://www.ebi.ac.uk/efo/EFO_0003885, http://www.ebi.ac.uk/efo/EFO_0006929	GCST002757	Genome-wide genotyping array
2020-02-10	31604244	International Multiple Sclerosis Genetics Consortium	2019-09-01	Science	www.ncbi.nlm.nih.gov/pubmed/31604244	Multiple sclerosis genomic map implicates peripheral immune cells and microglia in susceptibility.	Multiple sclerosis	14,802 European and unknown ancestry cases, 26,703 European and unknown ancestry controls	32,627 European and unknown ancestry cases, 41,672 European and unknown ancestry controls	1p36.32	1	2589088	FAM213B	PRXL2B, PRXL2B			ENSG00000157870, ENSG00000275125			rs6670198-T	rs6670198	0	6670198	intron_variant	0	NR	2e-36	35.699		1.13675	NR	Affymetrix, Illumina [8278136] (imputed)	N	multiple sclerosis	http://www.ebi.ac.uk/efo/EFO_0003885	GCST009597	Genome-wide genotyping array
2020-02-10	31604244	International Multiple Sclerosis Genetics Consortium	2019-09-01	Science	www.ncbi.nlm.nih.gov/pubmed/31604244	Multiple sclerosis genomic map implicates peripheral immune cells and microglia in susceptibility.	Multiple sclerosis	14,802 European and unknown ancestry cases, 26,703 European and unknown ancestry controls	32,627 European and unknown ancestry cases, 41,672 European and unknown ancestry controls	6q23.3	6	137116920	IL20RA	IL20RA - IL22RA2	ENSG00000016402	ENSG00000164485		71740	26900	rs62420820-A	rs62420820	0	62420820	regulatory_region_variant	1	NR	9e-36	35.0458		1.1444	NR	Affymetrix, Illumina [8278136] (imputed)	N	multiple sclerosis	http://www.ebi.ac.uk/efo/EFO_0003885	GCST009597	Genome-wide genotyping array
2020-02-10	31604244	International Multiple Sclerosis Genetics Consortium	2019-09-01	Science	www.ncbi.nlm.nih.gov/pubmed/31604244	Multiple sclerosis genomic map implicates peripheral immune cells and microglia in susceptibility.	Multiple sclerosis	14,802 European and unknown ancestry cases, 26,703 European and unknown ancestry controls	32,627 European and unknown ancestry cases, 41,672 European and unknown ancestry controls	6q25.3	6	159044945	TAGAP	AL035530.2, AL035530.1, TAGAP			ENSG00000271913, ENSG00000226032, ENSG00000164691			rs1738074-C	rs1738074	0	1738074	5_prime_UTR_variant	0	NR	3e-35	34.5229		1.13276	NR	Affymetrix, Illumina [8278136] (imputed)	N	multiple sclerosis	http://www.ebi.ac.uk/efo/EFO_0003885	GCST009597	Genome-wide genotyping array
2020-02-10	31604244	International Multiple Sclerosis Genetics Consortium	2019-09-01	Science	www.ncbi.nlm.nih.gov/pubmed/31604244	Multiple sclerosis genomic map implicates peripheral immune cells and microglia in susceptibility.	Multiple sclerosis	14,802 European and unknown ancestry cases, 26,703 European and unknown ancestry controls	32,627 European and unknown ancestry cases, 41,672 European and unknown ancestry controls	2q37.1	2	230257114	SP140	SP140			ENSG00000079263			rs35540610-C	rs35540610	0	35540610	intron_variant	0	NR	3e-33	32.5229		1.1423	NR	Affymetrix, Illumina [8278136] (imputed)	N	multiple sclerosis	http://www.ebi.ac.uk/efo/EFO_0003885	GCST009597	Genome-wide genotyping array
2020-02-10	31604244	International Multiple Sclerosis Genetics Consortium	2019-09-01	Science	www.ncbi.nlm.nih.gov/pubmed/31604244	Multiple sclerosis genomic map implicates peripheral immune cells and microglia in susceptibility.	Multiple sclerosis	14,802 European and unknown ancestry cases, 26,703 European and unknown ancestry controls	32,627 European and unknown ancestry cases, 41,672 European and unknown ancestry controls	1q31.2	1	192571891	RGS21	AL390957.1			ENSG00000285280			rs1323292-A	rs1323292	0	1323292	intron_variant	0	NR	4e-33	32.3979		1.1625	NR	Affymetrix, Illumina [8278136] (imputed)	N	multiple sclerosis	http://www.ebi.ac.uk/efo/EFO_0003885	GCST009597	Genome-wide genotyping array
2020-02-10	31604244	International Multiple Sclerosis Genetics Consortium	2019-09-01	Science	www.ncbi.nlm.nih.gov/pubmed/31604244	Multiple sclerosis genomic map implicates peripheral immune cells and microglia in susceptibility.	Multiple sclerosis	14,802 European and unknown ancestry cases, 26,703 European and unknown ancestry controls	32,627 European and unknown ancestry cases, 41,672 European and unknown ancestry controls	19p13.3	19	6668961	TNFSF14	TNFSF14			ENSG00000125735			rs1077667-C	rs1077667	0	1077667	intron_variant	0	NR	8e-33	32.0969		1.1546	NR	Affymetrix, Illumina [8278136] (imputed)	N	multiple sclerosis	http://www.ebi.ac.uk/efo/EFO_0003885	GCST009597	Genome-wide genotyping array
2018-04-25	24076602	Beecham AH	2013-11-01	Nat Genet	www.ncbi.nlm.nih.gov/pubmed/24076602	Analysis of immune-related loci identifies 48 new susceptibility variants for multiple sclerosis.	Multiple sclerosis	14,498 European ancestry cases, 24,091 European ancestry controls	14,802 European ancestry cases, 26,703 European ancestry controls	3p24.1	3	28037080	Intergenic	LINC01967			ENSG00000235493			rs1813375-A	rs1813375	0	1813375	intron_variant	0	0.49	2e-32	31.699		1.15		Illumina [161311]	N	multiple sclerosis	http://www.ebi.ac.uk/efo/EFO_0003885	GCST005531	Targeted genotyping array [ImmunoChip]
2020-02-10	31604244	International Multiple Sclerosis Genetics Consortium	2019-09-01	Science	www.ncbi.nlm.nih.gov/pubmed/31604244	Multiple sclerosis genomic map implicates peripheral immune cells and microglia in susceptibility.	Multiple sclerosis	14,802 European and unknown ancestry cases, 26,703 European and unknown ancestry controls	32,627 European and unknown ancestry cases, 41,672 European and unknown ancestry controls	1p22.3	1	85264137	C1orf52	C1orf52 - AL590113.1	ENSG00000162642	ENSG00000223254		4465	159	rs35486093-G	rs35486093	0	35486093	regulatory_region_variant	1	NR	2e-31	30.699		1.20904	NR	Affymetrix, Illumina [8278136] (imputed)	N	multiple sclerosis	http://www.ebi.ac.uk/efo/EFO_0003885	GCST009597	Genome-wide genotyping array
2020-02-10	31604244	International Multiple Sclerosis Genetics Consortium	2019-09-01	Science	www.ncbi.nlm.nih.gov/pubmed/31604244	Multiple sclerosis genomic map implicates peripheral immune cells and microglia in susceptibility.	Multiple sclerosis	14,802 European and unknown ancestry cases, 26,703 European and unknown ancestry controls	32,627 European and unknown ancestry cases, 41,672 European and unknown ancestry controls	17q23.1	17	59781849	VMP1	VMP1			ENSG00000062716			rs2150879-G	rs2150879	0	2150879	intron_variant	0	NR	4e-31	30.3979		1.1163	NR	Affymetrix, Illumina [8278136] (imputed)	N	multiple sclerosis	http://www.ebi.ac.uk/efo/EFO_0003885	GCST009597	Genome-wide genotyping array
2020-02-10	31604244	International Multiple Sclerosis Genetics Consortium	2019-09-01	Science	www.ncbi.nlm.nih.gov/pubmed/31604244	Multiple sclerosis genomic map implicates peripheral immune cells and microglia in susceptibility.	Multiple sclerosis	14,802 European and unknown ancestry cases, 26,703 European and unknown ancestry controls	32,627 European and unknown ancestry cases, 41,672 European and unknown ancestry controls	12q14.1	12	57713053	OS9	OS9, AC025165.2			ENSG00000135506, ENSG00000257342			rs701006-G	rs701006	0	701006	intron_variant	0	NR	1e-30	30		1.124	NR	Affymetrix, Illumina [8278136] (imputed)	N	multiple sclerosis	http://www.ebi.ac.uk/efo/EFO_0003885	GCST009597	Genome-wide genotyping array
2020-02-10	31604244	International Multiple Sclerosis Genetics Consortium	2019-09-01	Science	www.ncbi.nlm.nih.gov/pubmed/31604244	Multiple sclerosis genomic map implicates peripheral immune cells and microglia in susceptibility.	Multiple sclerosis	14,802 European and unknown ancestry cases, 26,703 European and unknown ancestry controls	32,627 European and unknown ancestry cases, 41,672 European and unknown ancestry controls				LINC01146							chr14:88523488-C	chr14:88523488	0			1	NR	2e-30	29.699		1.3316	NR	Affymetrix, Illumina [8278136] (imputed)	N	multiple sclerosis	http://www.ebi.ac.uk/efo/EFO_0003885	GCST009597	Genome-wide genotyping array
2020-02-10	31604244	International Multiple Sclerosis Genetics Consortium	2019-09-01	Science	www.ncbi.nlm.nih.gov/pubmed/31604244	Multiple sclerosis genomic map implicates peripheral immune cells and microglia in susceptibility.	Multiple sclerosis	14,802 European and unknown ancestry cases, 26,703 European and unknown ancestry controls	32,627 European and unknown ancestry cases, 41,672 European and unknown ancestry controls	1p22.1	1	92687078	EVI5	EVI5			ENSG00000067208			rs11809700-T	rs11809700	0	11809700	intron_variant	0	NR	3e-30	29.5229		1.13007	NR	Affymetrix, Illumina [8278136] (imputed)	N	multiple sclerosis	http://www.ebi.ac.uk/efo/EFO_0003885	GCST009597	Genome-wide genotyping array
2020-02-10	31604244	International Multiple Sclerosis Genetics Consortium	2019-09-01	Science	www.ncbi.nlm.nih.gov/pubmed/31604244	Multiple sclerosis genomic map implicates peripheral immune cells and microglia in susceptibility.	Multiple sclerosis	14,802 European and unknown ancestry cases, 26,703 European and unknown ancestry controls	32,627 European and unknown ancestry cases, 41,672 European and unknown ancestry controls	3q13.33	3	119509661	TIMMDC1	TIMMDC1			ENSG00000113845			rs9843355-G	rs9843355	0	9843355	intron_variant	0	NR	4e-30	29.3979		1.1525	NR	Affymetrix, Illumina [8278136] (imputed)	N	multiple sclerosis	http://www.ebi.ac.uk/efo/EFO_0003885	GCST009597	Genome-wide genotyping array
2020-02-10	31604244	International Multiple Sclerosis Genetics Consortium	2019-09-01	Science	www.ncbi.nlm.nih.gov/pubmed/31604244	Multiple sclerosis genomic map implicates peripheral immune cells and microglia in susceptibility.	Multiple sclerosis	14,802 European and unknown ancestry cases, 26,703 European and unknown ancestry controls	32,627 European and unknown ancestry cases, 41,672 European and unknown ancestry controls	11q12.2	11	61026179	CD6	CD6 - AP003721.2	ENSG00000013725	ENSG00000256733		5802	29213	rs4939490-G	rs4939490	0	4939490	intergenic_variant	1	NR	2e-29	28.699		1.1237	NR	Affymetrix, Illumina [8278136] (imputed)	N	multiple sclerosis	http://www.ebi.ac.uk/efo/EFO_0003885	GCST009597	Genome-wide genotyping array
2020-02-10	31604244	International Multiple Sclerosis Genetics Consortium	2019-09-01	Science	www.ncbi.nlm.nih.gov/pubmed/31604244	Multiple sclerosis genomic map implicates peripheral immune cells and microglia in susceptibility.	Multiple sclerosis	14,802 European and unknown ancestry cases, 26,703 European and unknown ancestry controls	32,627 European and unknown ancestry cases, 41,672 European and unknown ancestry controls	6q23.3	6	135512325	LINC00271	LINC00271			ENSG00000231028			rs4896153-T	rs4896153	0	4896153	intron_variant	0	NR	3e-29	28.5229		1.1152	NR	Affymetrix, Illumina [8278136] (imputed)	N	multiple sclerosis	http://www.ebi.ac.uk/efo/EFO_0003885	GCST009597	Genome-wide genotyping array
2020-02-10	31604244	International Multiple Sclerosis Genetics Consortium	2019-09-01	Science	www.ncbi.nlm.nih.gov/pubmed/31604244	Multiple sclerosis genomic map implicates peripheral immune cells and microglia in susceptibility.	Multiple sclerosis	14,802 European and unknown ancestry cases, 26,703 European and unknown ancestry controls	32,627 European and unknown ancestry cases, 41,672 European and unknown ancestry controls	6q15	6	90267049	BACH2	BACH2			ENSG00000112182			rs72928038-A	rs72928038	0	72928038	intron_variant	0	NR	8e-29	28.0969		1.15433	NR	Affymetrix, Illumina [8278136] (imputed)	N	multiple sclerosis	http://www.ebi.ac.uk/efo/EFO_0003885	GCST009597	Genome-wide genotyping array
2020-02-10	31604244	International Multiple Sclerosis Genetics Consortium	2019-09-01	Science	www.ncbi.nlm.nih.gov/pubmed/31604244	Multiple sclerosis genomic map implicates peripheral immune cells and microglia in susceptibility.	Multiple sclerosis	14,802 European and unknown ancestry cases, 26,703 European and unknown ancestry controls	32,627 European and unknown ancestry cases, 41,672 European and unknown ancestry controls	5p13.2	5	35877403	IL7R	IL7R			ENSG00000168685			rs10063294-G	rs10063294	0	10063294	3_prime_UTR_variant	0	NR	2e-28	27.699		1.12689	NR	Affymetrix, Illumina [8278136] (imputed)	N	multiple sclerosis	http://www.ebi.ac.uk/efo/EFO_0003885	GCST009597	Genome-wide genotyping array
2020-02-10	31604244	International Multiple Sclerosis Genetics Consortium	2019-09-01	Science	www.ncbi.nlm.nih.gov/pubmed/31604244	Multiple sclerosis genomic map implicates peripheral immune cells and microglia in susceptibility.	Multiple sclerosis	14,802 European and unknown ancestry cases, 26,703 European and unknown ancestry controls	32,627 European and unknown ancestry cases, 41,672 European and unknown ancestry controls	17q21.2	17	42377817	STAT3	STAT3			ENSG00000168610			rs1026916-A	rs1026916	0	1026916	intron_variant	0	NR	2e-28	27.699		1.11408	NR	Affymetrix, Illumina [8278136] (imputed)	N	multiple sclerosis	http://www.ebi.ac.uk/efo/EFO_0003885	GCST009597	Genome-wide genotyping array
2020-02-10	31604244	International Multiple Sclerosis Genetics Consortium	2019-09-01	Science	www.ncbi.nlm.nih.gov/pubmed/31604244	Multiple sclerosis genomic map implicates peripheral immune cells and microglia in susceptibility.	Multiple sclerosis	14,802 European and unknown ancestry cases, 26,703 European and unknown ancestry controls	32,627 European and unknown ancestry cases, 41,672 European and unknown ancestry controls	3q25.33	3	159973324	IL12A-AS1	IL12A-AS1			ENSG00000244040			rs1014486-C	rs1014486	0	1014486	intron_variant	0	NR	3e-28	27.5229		1.11	NR	Affymetrix, Illumina [8278136] (imputed)	N	multiple sclerosis	http://www.ebi.ac.uk/efo/EFO_0003885	GCST009597	Genome-wide genotyping array
2018-04-25	24076602	Beecham AH	2013-11-01	Nat Genet	www.ncbi.nlm.nih.gov/pubmed/24076602	Analysis of immune-related loci identifies 48 new susceptibility variants for multiple sclerosis.	Multiple sclerosis	14,498 European ancestry cases, 24,091 European ancestry controls	14,802 European ancestry cases, 26,703 European ancestry controls	12p13.31	12	6330843	TNFRSF1A	TNFRSF1A			ENSG00000067182			rs1800693-G	rs1800693	0	1800693	non_coding_transcript_exon_variant	0	0.41	7e-28	27.1549		1.14		Illumina [161311]	N	multiple sclerosis	http://www.ebi.ac.uk/efo/EFO_0003885	GCST005531	Targeted genotyping array [ImmunoChip]
2020-02-10	31604244	International Multiple Sclerosis Genetics Consortium	2019-09-01	Science	www.ncbi.nlm.nih.gov/pubmed/31604244	Multiple sclerosis genomic map implicates peripheral immune cells and microglia in susceptibility.	Multiple sclerosis	14,802 European and unknown ancestry cases, 26,703 European and unknown ancestry controls	32,627 European and unknown ancestry cases, 41,672 European and unknown ancestry controls	17q21.32	17	47624914	NPEPPS	AC025682.2			ENSG00000263766			rs11079784-C	rs11079784	0	11079784	intron_variant	0	NR	2e-27	26.699		1.1074	NR	Affymetrix, Illumina [8278136] (imputed)	N	multiple sclerosis	http://www.ebi.ac.uk/efo/EFO_0003885	GCST009597	Genome-wide genotyping array
2018-04-25	24076602	Beecham AH	2013-11-01	Nat Genet	www.ncbi.nlm.nih.gov/pubmed/24076602	Analysis of immune-related loci identifies 48 new susceptibility variants for multiple sclerosis.	Multiple sclerosis	14,498 European ancestry cases, 24,091 European ancestry controls	14,802 European ancestry cases, 26,703 European ancestry controls	1p36.32	1	2594226	MMEL1	MMEL1, MMEL1			ENSG00000142606, ENSG00000277131			rs3748817-A	rs3748817	0	3748817	intron_variant	0	0.65	1e-26	26		1.14		Illumina [161311]	N	multiple sclerosis	http://www.ebi.ac.uk/efo/EFO_0003885	GCST005531	Targeted genotyping array [ImmunoChip]
2018-04-25	24076602	Beecham AH	2013-11-01	Nat Genet	www.ncbi.nlm.nih.gov/pubmed/24076602	Analysis of immune-related loci identifies 48 new susceptibility variants for multiple sclerosis.	Multiple sclerosis	14,498 European ancestry cases, 24,091 European ancestry controls	14,802 European ancestry cases, 26,703 European ancestry controls	1p22.1	1	92509907	EVI5	EVI5			ENSG00000067208			rs41286801-A	rs41286801	0	41286801	3_prime_UTR_variant	0	0.16	1e-26	26		1.19		Illumina [161311]	N	multiple sclerosis	http://www.ebi.ac.uk/efo/EFO_0003885	GCST005531	Targeted genotyping array [ImmunoChip]
2020-02-10	31604244	International Multiple Sclerosis Genetics Consortium	2019-09-01	Science	www.ncbi.nlm.nih.gov/pubmed/31604244	Multiple sclerosis genomic map implicates peripheral immune cells and microglia in susceptibility.	Multiple sclerosis	14,802 European and unknown ancestry cases, 26,703 European and unknown ancestry controls	32,627 European and unknown ancestry cases, 41,672 European and unknown ancestry controls	11q23.3	11	118877104	DDX6	AP004609.1 - CXCR5	ENSG00000201535	ENSG00000160683		40993	6788	rs6589706-A	rs6589706	0	6589706	regulatory_region_variant	1	NR	5e-26	25.301		1.11	NR	Affymetrix, Illumina [8278136] (imputed)	N	multiple sclerosis	http://www.ebi.ac.uk/efo/EFO_0003885	GCST009597	Genome-wide genotyping array
2010-03-07	20159113	Jakkula E	2010-02-12	Am J Hum Genet	www.ncbi.nlm.nih.gov/pubmed/20159113	Genome-wide association study in a high-risk isolate for multiple sclerosis reveals associated variants in STAT3 gene.	Multiple sclerosis	68 Finland founder cases, 136 Finland founder controls	83 Finland founder cases, 365 Finland founder controls 3,285 European ancestry cases, 6,379 European ancestry controls, 1,202 cases, 3,399 controls	6p21.32	6	32433440	HLA	TSBP1-AS1 - HLA-DRA	ENSG00000225914	ENSG00000227993		25677	6438	rs3135338-A	rs3135338	0	3135338	regulatory_region_variant	1	0.13	2e-25	24.699		3.43	[NR]	Illumina [297343]	N	multiple sclerosis	http://www.ebi.ac.uk/efo/EFO_0003885	GCST000593	Genome-wide genotyping array
2020-02-10	31604244	International Multiple Sclerosis Genetics Consortium	2019-09-01	Science	www.ncbi.nlm.nih.gov/pubmed/31604244	Multiple sclerosis genomic map implicates peripheral immune cells and microglia in susceptibility.	Multiple sclerosis	14,802 European and unknown ancestry cases, 26,703 European and unknown ancestry controls	32,627 European and unknown ancestry cases, 41,672 European and unknown ancestry controls				MIR1208							chr8:129177769-C	chr8:129177769	0			1	NR	3e-25	24.5229		1.12473	NR	Affymetrix, Illumina [8278136] (imputed)	N	multiple sclerosis	http://www.ebi.ac.uk/efo/EFO_0003885	GCST009597	Genome-wide genotyping array
2020-02-10	31604244	International Multiple Sclerosis Genetics Consortium	2019-09-01	Science	www.ncbi.nlm.nih.gov/pubmed/31604244	Multiple sclerosis genomic map implicates peripheral immune cells and microglia in susceptibility.	Multiple sclerosis	14,802 European and unknown ancestry cases, 26,703 European and unknown ancestry controls	32,627 European and unknown ancestry cases, 41,672 European and unknown ancestry controls	6q23.3	6	137638318	OLIG3	BTF3L4P3 - AL356234.2	ENSG00000213108	ENSG00000230533		93946	19680	rs631204-A	rs631204	0	631204	intergenic_variant	1	NR	5e-25	24.301		1.1127	NR	Affymetrix, Illumina [8278136] (imputed)	N	multiple sclerosis	http://www.ebi.ac.uk/efo/EFO_0003885	GCST009597	Genome-wide genotyping array
2020-02-10	31604244	International Multiple Sclerosis Genetics Consortium	2019-09-01	Science	www.ncbi.nlm.nih.gov/pubmed/31604244	Multiple sclerosis genomic map implicates peripheral immune cells and microglia in susceptibility.	Multiple sclerosis	14,802 European and unknown ancestry cases, 26,703 European and unknown ancestry controls	32,627 European and unknown ancestry cases, 41,672 European and unknown ancestry controls	5p13.1	5	40396323	LINC00603	AC108105.1 - AC093277.1	ENSG00000287597	ENSG00000283286		83418	18814	rs11749040-A	rs11749040	0	11749040	regulatory_region_variant	1	NR	5e-25	24.301		1.14956	NR	Affymetrix, Illumina [8278136] (imputed)	N	multiple sclerosis	http://www.ebi.ac.uk/efo/EFO_0003885	GCST009597	Genome-wide genotyping array
2020-02-10	31604244	International Multiple Sclerosis Genetics Consortium	2019-09-01	Science	www.ncbi.nlm.nih.gov/pubmed/31604244	Multiple sclerosis genomic map implicates peripheral immune cells and microglia in susceptibility.	Multiple sclerosis	14,802 European and unknown ancestry cases, 26,703 European and unknown ancestry controls	32,627 European and unknown ancestry cases, 41,672 European and unknown ancestry controls	19p13.11	19	18191169	IFI30	AC007192.1 - MPV17L2	ENSG00000268173	ENSG00000254858		13052	2049	rs4808760-C	rs4808760	0	4808760	intergenic_variant	1	NR	6e-25	24.2218		1.11982	NR	Affymetrix, Illumina [8278136] (imputed)	N	multiple sclerosis	http://www.ebi.ac.uk/efo/EFO_0003885	GCST009597	Genome-wide genotyping array
2018-04-25	24076602	Beecham AH	2013-11-01	Nat Genet	www.ncbi.nlm.nih.gov/pubmed/24076602	Analysis of immune-related loci identifies 48 new susceptibility variants for multiple sclerosis.	Multiple sclerosis	14,498 European ancestry cases, 24,091 European ancestry controls	14,802 European ancestry cases, 26,703 European ancestry controls	3q13.33	3	122051692	CD86	AC080098.1 - CD86	ENSG00000202388	ENSG00000114013		26388	3670	rs2255214-C	rs2255214	0	2255214	intergenic_variant	1	0.52	1e-24	24		1.13		Illumina [161311]	N	multiple sclerosis	http://www.ebi.ac.uk/efo/EFO_0003885	GCST005531	Targeted genotyping array [ImmunoChip]
2020-02-10	31604244	International Multiple Sclerosis Genetics Consortium	2019-09-01	Science	www.ncbi.nlm.nih.gov/pubmed/31604244	Multiple sclerosis genomic map implicates peripheral immune cells and microglia in susceptibility.	Multiple sclerosis	14,802 European and unknown ancestry cases, 26,703 European and unknown ancestry controls	32,627 European and unknown ancestry cases, 41,672 European and unknown ancestry controls	2p21	2	43128185	LOC102723854	LINC02580			ENSG00000230587			rs12478539-G	rs12478539	0	12478539	intron_variant	0	NR	2e-24	23.699		1.1165	NR	Affymetrix, Illumina [8278136] (imputed)	N	multiple sclerosis	http://www.ebi.ac.uk/efo/EFO_0003885	GCST009597	Genome-wide genotyping array
2018-04-25	24076602	Beecham AH	2013-11-01	Nat Genet	www.ncbi.nlm.nih.gov/pubmed/24076602	Analysis of immune-related loci identifies 48 new susceptibility variants for multiple sclerosis.	Multiple sclerosis	14,498 European ancestry cases, 24,091 European ancestry controls	14,802 European ancestry cases, 26,703 European ancestry controls	19p13.3	19	6668961	TNFSF14	TNFSF14			ENSG00000125735			rs1077667-G	rs1077667	0	1077667	intron_variant	0	0.79	2e-24	23.699		1.16		Illumina [161311]	N	multiple sclerosis	http://www.ebi.ac.uk/efo/EFO_0003885	GCST005531	Targeted genotyping array [ImmunoChip]
2018-04-25	24076602	Beecham AH	2013-11-01	Nat Genet	www.ncbi.nlm.nih.gov/pubmed/24076602	Analysis of immune-related loci identifies 48 new susceptibility variants for multiple sclerosis.	Multiple sclerosis	14,498 European ancestry cases, 24,091 European ancestry controls	14,802 European ancestry cases, 26,703 European ancestry controls	19p13.11	19	18175134	IFI30	AC007192.1, IFI30			ENSG00000268173, ENSG00000216490			rs11554159-G	rs11554159	0	11554159	missense_variant	0	0.74	2e-24	23.699		1.15		Illumina [161311]	N	multiple sclerosis	http://www.ebi.ac.uk/efo/EFO_0003885	GCST005531	Targeted genotyping array [ImmunoChip]
2020-02-10	31604244	International Multiple Sclerosis Genetics Consortium	2019-09-01	Science	www.ncbi.nlm.nih.gov/pubmed/31604244	Multiple sclerosis genomic map implicates peripheral immune cells and microglia in susceptibility.	Multiple sclerosis	14,802 European and unknown ancestry cases, 26,703 European and unknown ancestry controls	32,627 European and unknown ancestry cases, 41,672 European and unknown ancestry controls	19p13.11	19	16448610	EPS15L1	EPS15L1			ENSG00000127527			rs58166386-G	rs58166386	0	58166386	intron_variant	0	NR	4e-24	23.3979		1.108	NR	Affymetrix, Illumina [8278136] (imputed)	N	multiple sclerosis	http://www.ebi.ac.uk/efo/EFO_0003885	GCST009597	Genome-wide genotyping array
2020-02-10	31604244	International Multiple Sclerosis Genetics Consortium	2019-09-01	Science	www.ncbi.nlm.nih.gov/pubmed/31604244	Multiple sclerosis genomic map implicates peripheral immune cells and microglia in susceptibility.	Multiple sclerosis	14,802 European and unknown ancestry cases, 26,703 European and unknown ancestry controls	32,627 European and unknown ancestry cases, 41,672 European and unknown ancestry controls	12p13.31	12	9713753	CLEC2D	LINC02390 - CLECL1	ENSG00000256582	ENSG00000184293		4403	2107	rs7977720-T	rs7977720	0	7977720	intergenic_variant	1	NR	5e-24	23.301		1.09951	NR	Affymetrix, Illumina [8278136] (imputed)	N	multiple sclerosis	http://www.ebi.ac.uk/efo/EFO_0003885	GCST009597	Genome-wide genotyping array
2020-02-10	31604244	International Multiple Sclerosis Genetics Consortium	2019-09-01	Science	www.ncbi.nlm.nih.gov/pubmed/31604244	Multiple sclerosis genomic map implicates peripheral immune cells and microglia in susceptibility.	Multiple sclerosis	14,802 European and unknown ancestry cases, 26,703 European and unknown ancestry controls	32,627 European and unknown ancestry cases, 41,672 European and unknown ancestry controls	16p13.13	16	11319069	PRM1	RMI2			ENSG00000175643			rs34947566-C	rs34947566	0	34947566	intron_variant	0	NR	1e-23	23		1.1463	NR	Affymetrix, Illumina [8278136] (imputed)	N	multiple sclerosis	http://www.ebi.ac.uk/efo/EFO_0003885	GCST009597	Genome-wide genotyping array
2018-04-25	24076602	Beecham AH	2013-11-01	Nat Genet	www.ncbi.nlm.nih.gov/pubmed/24076602	Analysis of immune-related loci identifies 48 new susceptibility variants for multiple sclerosis.	Multiple sclerosis	14,498 European ancestry cases, 24,091 European ancestry controls	14,802 European ancestry cases, 26,703 European ancestry controls	3q13.33	3	119503609	TIMMDC1	TIMMDC1			ENSG00000113845			rs1131265-C	rs1131265	0	1131265	stop_lost	0	0.81	1e-23	23		1.17		Illumina [161311]	N	multiple sclerosis	http://www.ebi.ac.uk/efo/EFO_0003885	GCST005531	Targeted genotyping array [ImmunoChip]
2020-02-10	31604244	International Multiple Sclerosis Genetics Consortium	2019-09-01	Science	www.ncbi.nlm.nih.gov/pubmed/31604244	Multiple sclerosis genomic map implicates peripheral immune cells and microglia in susceptibility.	Multiple sclerosis	14,802 European and unknown ancestry cases, 26,703 European and unknown ancestry controls	32,627 European and unknown ancestry cases, 41,672 European and unknown ancestry controls	10q22.3	10	79299578	ZMIZ1	ZMIZ1			ENSG00000108175			rs1250551-T	rs1250551	0	1250551	intron_variant	0	NR	2e-23	22.699		1.10096	NR	Affymetrix, Illumina [8278136] (imputed)	N	multiple sclerosis	http://www.ebi.ac.uk/efo/EFO_0003885	GCST009597	Genome-wide genotyping array
2018-04-25	24076602	Beecham AH	2013-11-01	Nat Genet	www.ncbi.nlm.nih.gov/pubmed/24076602	Analysis of immune-related loci identifies 48 new susceptibility variants for multiple sclerosis.	Multiple sclerosis	14,498 European ancestry cases, 24,091 European ancestry controls	14,802 European ancestry cases, 26,703 European ancestry controls	6q23.3	6	137131771	IL22RA2	IL20RA - IL22RA2	ENSG00000016402	ENSG00000164485		86591	12049	rs17066096-G	rs17066096	0	17066096	intergenic_variant	1	0.25	2e-23	22.699		1.14		Illumina [161311]	N	multiple sclerosis	http://www.ebi.ac.uk/efo/EFO_0003885	GCST005531	Targeted genotyping array [ImmunoChip]
2018-04-25	24076602	Beecham AH	2013-11-01	Nat Genet	www.ncbi.nlm.nih.gov/pubmed/24076602	Analysis of immune-related loci identifies 48 new susceptibility variants for multiple sclerosis.	Multiple sclerosis	14,498 European ancestry cases, 24,091 European ancestry controls	14,802 European ancestry cases, 26,703 European ancestry controls	17q23.1	17	59739396	VMP1	VMP1			ENSG00000062716			rs8070345-A	rs8070345	0	8070345	intron_variant	0	0.46	2e-23	22.699		1.12		Illumina [161311]	N	multiple sclerosis	http://www.ebi.ac.uk/efo/EFO_0003885	GCST005531	Targeted genotyping array [ImmunoChip]
2018-04-25	24076602	Beecham AH	2013-11-01	Nat Genet	www.ncbi.nlm.nih.gov/pubmed/24076602	Analysis of immune-related loci identifies 48 new susceptibility variants for multiple sclerosis.	Multiple sclerosis	14,498 European ancestry cases, 24,091 European ancestry controls	14,802 European ancestry cases, 26,703 European ancestry controls	2q37.1	2	230250739	SP140	SP140			ENSG00000079263			rs9989735-C	rs9989735	0	9989735	intron_variant	0	0.19	4e-23	22.3979		1.16		Illumina [161311]	N	multiple sclerosis	http://www.ebi.ac.uk/efo/EFO_0003885	GCST005531	Targeted genotyping array [ImmunoChip]
2018-04-25	24076602	Beecham AH	2013-11-01	Nat Genet	www.ncbi.nlm.nih.gov/pubmed/24076602	Analysis of immune-related loci identifies 48 new susceptibility variants for multiple sclerosis.	Multiple sclerosis	14,498 European ancestry cases, 24,091 European ancestry controls	14,802 European ancestry cases, 26,703 European ancestry controls	11q12.2	11	61025858	CD6	CD6 - AP003721.2	ENSG00000013725	ENSG00000256733		5481	29534	rs34383631-A	rs34383631	0	34383631	intergenic_variant	1	0.39	4e-23	22.3979		1.13		Illumina [161311]	N	multiple sclerosis	http://www.ebi.ac.uk/efo/EFO_0003885	GCST005531	Targeted genotyping array [ImmunoChip]
2012-10-24	21833088	Sawcer S	2011-08-11	Nature	www.ncbi.nlm.nih.gov/pubmed/21833088	Genetic risk and a primary role for cell-mediated immune mechanisms in multiple sclerosis.	Multiple sclerosis	9,772 European ancestry cases, 16,849 European ancestry controls	4,218 European ancestry cases, 7,296 European ancestry controls				HLA							A*02:01-?	A*02:01	0			1	NR	9e-23	22.0458		1.37	NR	Illumina [465434]	N	multiple sclerosis	http://www.ebi.ac.uk/efo/EFO_0003885	GCST001198	Genome-wide genotyping array
2020-02-10	31604244	International Multiple Sclerosis Genetics Consortium	2019-09-01	Science	www.ncbi.nlm.nih.gov/pubmed/31604244	Multiple sclerosis genomic map implicates peripheral immune cells and microglia in susceptibility.	Multiple sclerosis	14,802 European and unknown ancestry cases, 26,703 European and unknown ancestry controls	32,627 European and unknown ancestry cases, 41,672 European and unknown ancestry controls				VCAM1							rs34723276-A	rs34723276	0	1554421711		1	NR	1e-22	22		1.0973	NR	Affymetrix, Illumina [8278136] (imputed)	N	multiple sclerosis	http://www.ebi.ac.uk/efo/EFO_0003885	GCST009597	Genome-wide genotyping array
2020-02-10	31604244	International Multiple Sclerosis Genetics Consortium	2019-09-01	Science	www.ncbi.nlm.nih.gov/pubmed/31604244	Multiple sclerosis genomic map implicates peripheral immune cells and microglia in susceptibility.	Multiple sclerosis	14,802 European and unknown ancestry cases, 26,703 European and unknown ancestry controls	32,627 European and unknown ancestry cases, 41,672 European and unknown ancestry controls	8q21.13	8	78504987	LOC102724874	PKIA-AS1			ENSG00000254266			rs28703878-G	rs28703878	0	28703878	intron_variant	0	NR	5e-22	21.301		1.10791	NR	Affymetrix, Illumina [8278136] (imputed)	N	multiple sclerosis	http://www.ebi.ac.uk/efo/EFO_0003885	GCST009597	Genome-wide genotyping array
2018-04-25	24076602	Beecham AH	2013-11-01	Nat Genet	www.ncbi.nlm.nih.gov/pubmed/24076602	Analysis of immune-related loci identifies 48 new susceptibility variants for multiple sclerosis.	Multiple sclerosis	14,498 European ancestry cases, 24,091 European ancestry controls	14,802 European ancestry cases, 26,703 European ancestry controls	3q13.33	3	121824730	IQCB1	IQCB1			ENSG00000173226			rs1920296-C	rs1920296	0	1920296	intron_variant	0	0.64	7e-22	21.1549		1.12		Illumina [161311]	N	multiple sclerosis	http://www.ebi.ac.uk/efo/EFO_0003885	GCST005531	Targeted genotyping array [ImmunoChip]
2018-04-25	24076602	Beecham AH	2013-11-01	Nat Genet	www.ncbi.nlm.nih.gov/pubmed/24076602	Analysis of immune-related loci identifies 48 new susceptibility variants for multiple sclerosis.	Multiple sclerosis	14,498 European ancestry cases, 24,091 European ancestry controls	14,802 European ancestry cases, 26,703 European ancestry controls	12q14.1	12	57788279	TSFM	TSFM, AC025165.3			ENSG00000123297, ENSG00000257921			rs201202118-A	rs201202118	0	201202118	intron_variant	0	0.67	9e-22	21.0458		1.13		Illumina [161311]	N	multiple sclerosis	http://www.ebi.ac.uk/efo/EFO_0003885	GCST005531	Targeted genotyping array [ImmunoChip]
2020-02-10	31604244	International Multiple Sclerosis Genetics Consortium	2019-09-01	Science	www.ncbi.nlm.nih.gov/pubmed/31604244	Multiple sclerosis genomic map implicates peripheral immune cells and microglia in susceptibility.	Multiple sclerosis	14,802 European and unknown ancestry cases, 26,703 European and unknown ancestry controls	32,627 European and unknown ancestry cases, 41,672 European and unknown ancestry controls	16p11.2	16	30091839	TBX6	TBX6			ENSG00000149922			rs3809627-C	rs3809627	0	3809627	5_prime_UTR_variant	0	NR	1e-21	21		1.09433	NR	Affymetrix, Illumina [8278136] (imputed)	N	multiple sclerosis	http://www.ebi.ac.uk/efo/EFO_0003885	GCST009597	Genome-wide genotyping array
2020-02-10	31604244	International Multiple Sclerosis Genetics Consortium	2019-09-01	Science	www.ncbi.nlm.nih.gov/pubmed/31604244	Multiple sclerosis genomic map implicates peripheral immune cells and microglia in susceptibility.	Multiple sclerosis	14,802 European and unknown ancestry cases, 26,703 European and unknown ancestry controls	32,627 European and unknown ancestry cases, 41,672 European and unknown ancestry controls	22q13.33	22	50532837	ODF3B	ODF3B - U62317.4	ENSG00000177989	ENSG00000273272		257	8271	rs140522-T	rs140522	0	140522	regulatory_region_variant	1	NR	1e-21	21		1.11582	NR	Affymetrix, Illumina [8278136] (imputed)	N	multiple sclerosis	http://www.ebi.ac.uk/efo/EFO_0003885	GCST009597	Genome-wide genotyping array
2020-02-10	31604244	International Multiple Sclerosis Genetics Consortium	2019-09-01	Science	www.ncbi.nlm.nih.gov/pubmed/31604244	Multiple sclerosis genomic map implicates peripheral immune cells and microglia in susceptibility.	Multiple sclerosis	14,802 European and unknown ancestry cases, 26,703 European and unknown ancestry controls	32,627 European and unknown ancestry cases, 41,672 European and unknown ancestry controls	5q35.3	5	177363161	RGS14	RGS14			ENSG00000169220			rs67111717-G	rs67111717	0	67111717	intron_variant	0	NR	3e-21	20.5229		1.1041	NR	Affymetrix, Illumina [8278136] (imputed)	N	multiple sclerosis	http://www.ebi.ac.uk/efo/EFO_0003885	GCST009597	Genome-wide genotyping array
2020-02-10	31604244	International Multiple Sclerosis Genetics Consortium	2019-09-01	Science	www.ncbi.nlm.nih.gov/pubmed/31604244	Multiple sclerosis genomic map implicates peripheral immune cells and microglia in susceptibility.	Multiple sclerosis	14,802 European and unknown ancestry cases, 26,703 European and unknown ancestry controls	32,627 European and unknown ancestry cases, 41,672 European and unknown ancestry controls	1q32.1	1	200906769	C1orf106	INAVA			ENSG00000163362			rs59655222-T	rs59655222	0	59655222	intron_variant	0	NR	6e-21	20.2218		1.1049	NR	Affymetrix, Illumina [8278136] (imputed)	N	multiple sclerosis	http://www.ebi.ac.uk/efo/EFO_0003885	GCST009597	Genome-wide genotyping array
2018-04-25	24076602	Beecham AH	2013-11-01	Nat Genet	www.ncbi.nlm.nih.gov/pubmed/24076602	Analysis of immune-related loci identifies 48 new susceptibility variants for multiple sclerosis.	Multiple sclerosis	14,498 European ancestry cases, 24,091 European ancestry controls	14,802 European ancestry cases, 26,703 European ancestry controls	6q25.3	6	159049527	TAGAP	AL035530.1, AL035530.2			ENSG00000226032, ENSG00000271913			rs212405-T	rs212405	0	212405	intron_variant	0	0.64	8e-21	20.0969		1.12		Illumina [161311]	N	multiple sclerosis	http://www.ebi.ac.uk/efo/EFO_0003885	GCST005531	Targeted genotyping array [ImmunoChip]
2010-06-08	20453840	Sanna S	2010-05-09	Nat Genet	www.ncbi.nlm.nih.gov/pubmed/20453840	Variants within the immunoregulatory CBLB gene are associated with multiple sclerosis.	Multiple sclerosis	882 Sardinian cases, 872 Sardinian controls	1,775 Sardinian cases, 2,005 Sardinian controls	6p21.32	6	32635230	HLA-DQB1, HLA-DRB	HLA-DQA1, HLA-DQA1, HLA-DQA1, HLA-DQA1, HLA-DQA1, HLA-DQA1			ENSG00000232062, ENSG00000206305, ENSG00000236418, ENSG00000228284, ENSG00000225890, ENSG00000196735			rs2040406-G	rs2040406	0	2040406	intron_variant	0	0.26	1e-20	20		2.05	[NR]	Affymetrix [6607266] (imputed)	N	multiple sclerosis	http://www.ebi.ac.uk/efo/EFO_0003885	GCST000680	Genome-wide genotyping array
2018-04-25	24076602	Beecham AH	2013-11-01	Nat Genet	www.ncbi.nlm.nih.gov/pubmed/24076602	Analysis of immune-related loci identifies 48 new susceptibility variants for multiple sclerosis.	Multiple sclerosis	14,498 European ancestry cases, 24,091 European ancestry controls	14,802 European ancestry cases, 26,703 European ancestry controls	1p22.3	1	85281310	BCL10	AL078459.1			ENSG00000223653			rs12087340-A	rs12087340	0	12087340	intron_variant	0	0.09	1e-20	20		1.21		Illumina [161311]	N	multiple sclerosis	http://www.ebi.ac.uk/efo/EFO_0003885	GCST005531	Targeted genotyping array [ImmunoChip]
2013-06-13	23472185	Mero IL	2013-03-05	PLoS One	www.ncbi.nlm.nih.gov/pubmed/23472185	Oligoclonal band status in Scandinavian multiple sclerosis patients is associated with specific genetic risk alleles.	Multiple sclerosis (OCB status)	1,367 European ancestry OCB positive cases, 161 European ancestry OCB negative cases, 428 European ancestry controls	NA	6p21.32	6	32624423	HLA-DQA1	HLA-DRB1 - HLA-DQA1	ENSG00000206240	ENSG00000196735		34575	3756	rs9271640-?	rs9271640	0	9271640	regulatory_region_variant	1	NR	2e-20	19.699	(OCB positive vs. controls)	2.37	[1.97-2.84]	Illumina [495970]	N	multiple sclerosis, oligoclonal band measurement	http://www.ebi.ac.uk/efo/EFO_0003885, http://www.ebi.ac.uk/efo/EFO_0005206	GCST001892	Genome-wide genotyping array
2020-02-10	31604244	International Multiple Sclerosis Genetics Consortium	2019-09-01	Science	www.ncbi.nlm.nih.gov/pubmed/31604244	Multiple sclerosis genomic map implicates peripheral immune cells and microglia in susceptibility.	Multiple sclerosis	14,802 European and unknown ancestry cases, 26,703 European and unknown ancestry controls	32,627 European and unknown ancestry cases, 41,672 European and unknown ancestry controls	12p13.31	12	6405797	LTBR	AC005840.2 - AC005840.1	ENSG00000256433	ENSG00000213942		9649	3840	rs2364485-A	rs2364485	0	2364485	intergenic_variant	1	NR	2e-20	19.699		1.11582	NR	Affymetrix, Illumina [8278136] (imputed)	N	multiple sclerosis	http://www.ebi.ac.uk/efo/EFO_0003885	GCST009597	Genome-wide genotyping array
2018-04-25	24076602	Beecham AH	2013-11-01	Nat Genet	www.ncbi.nlm.nih.gov/pubmed/24076602	Analysis of immune-related loci identifies 48 new susceptibility variants for multiple sclerosis.	Multiple sclerosis	14,498 European ancestry cases, 24,091 European ancestry controls	14,802 European ancestry cases, 26,703 European ancestry controls	6q23.3	6	135418217	AHI1	AHI1			ENSG00000135541			rs11154801-A	rs11154801	0	11154801	intron_variant	0	0.37	2e-20	19.699		1.12		Illumina [161311]	N	multiple sclerosis	http://www.ebi.ac.uk/efo/EFO_0003885	GCST005531	Targeted genotyping array [ImmunoChip]
2018-04-25	24076602	Beecham AH	2013-11-01	Nat Genet	www.ncbi.nlm.nih.gov/pubmed/24076602	Analysis of immune-related loci identifies 48 new susceptibility variants for multiple sclerosis.	Multiple sclerosis	14,498 European ancestry cases, 24,091 European ancestry controls	14,802 European ancestry cases, 26,703 European ancestry controls	14q31.3	14	87965984	GALC	GALC			ENSG00000054983			rs74796499-C	rs74796499	0	74796499	intron_variant	0	0.95	2e-20	19.699		1.32		Illumina [161311]	N	multiple sclerosis	http://www.ebi.ac.uk/efo/EFO_0003885	GCST005531	Targeted genotyping array [ImmunoChip]
2018-04-25	24076602	Beecham AH	2013-11-01	Nat Genet	www.ncbi.nlm.nih.gov/pubmed/24076602	Analysis of immune-related loci identifies 48 new susceptibility variants for multiple sclerosis.	Multiple sclerosis	14,498 European ancestry cases, 24,091 European ancestry controls	14,802 European ancestry cases, 26,703 European ancestry controls	17q21.2	17	42378745	STAT3	STAT3			ENSG00000168610			rs4796791-A	rs4796791	0	4796791	intron_variant	0	0.36	4e-20	19.3979		1.12		Illumina [161311]	N	multiple sclerosis	http://www.ebi.ac.uk/efo/EFO_0003885	GCST005531	Targeted genotyping array [ImmunoChip]
2020-02-10	31604244	International Multiple Sclerosis Genetics Consortium	2019-09-01	Science	www.ncbi.nlm.nih.gov/pubmed/31604244	Multiple sclerosis genomic map implicates peripheral immune cells and microglia in susceptibility.	Multiple sclerosis	14,802 European and unknown ancestry cases, 26,703 European and unknown ancestry controls	32,627 European and unknown ancestry cases, 41,672 European and unknown ancestry controls	3q13.33	3	121824051	IQCB1	IQCB1			ENSG00000173226			rs2331964-C	rs2331964	0	2331964	intron_variant	0	NR	5e-20	19.301		1.0948	NR	Affymetrix, Illumina [8278136] (imputed)	N	multiple sclerosis	http://www.ebi.ac.uk/efo/EFO_0003885	GCST009597	Genome-wide genotyping array
2018-04-25	24076602	Beecham AH	2013-11-01	Nat Genet	www.ncbi.nlm.nih.gov/pubmed/24076602	Analysis of immune-related loci identifies 48 new susceptibility variants for multiple sclerosis.	Multiple sclerosis	14,498 European ancestry cases, 24,091 European ancestry controls	14,802 European ancestry cases, 26,703 European ancestry controls	1q31.2	1	192572342	RGS1	AL390957.1			ENSG00000285280			rs1359062-C	rs1359062	0	1359062	intron_variant	0	0.83	5e-20	19.301		1.15		Illumina [161311]	N	multiple sclerosis	http://www.ebi.ac.uk/efo/EFO_0003885	GCST005531	Targeted genotyping array [ImmunoChip]
2012-10-24	21833088	Sawcer S	2011-08-11	Nature	www.ncbi.nlm.nih.gov/pubmed/21833088	Genetic risk and a primary role for cell-mediated immune mechanisms in multiple sclerosis.	Multiple sclerosis	9,772 European ancestry cases, 16,849 European ancestry controls	4,218 European ancestry cases, 7,296 European ancestry controls	10p15.1	10	6068866	IL2RA	IL2RA - RPL32P23	ENSG00000134460	ENSG00000214015		6496	2648	rs7090512-G	rs7090512	0	7090512	intergenic_variant	1	NR	5e-20	19.301	(Conditioned on rs3118470)	1.19	[1.17-1.21]	Illumina [465434]	N	multiple sclerosis	http://www.ebi.ac.uk/efo/EFO_0003885	GCST001198	Genome-wide genotyping array
2020-02-10	31604244	International Multiple Sclerosis Genetics Consortium	2019-09-01	Science	www.ncbi.nlm.nih.gov/pubmed/31604244	Multiple sclerosis genomic map implicates peripheral immune cells and microglia in susceptibility.	Multiple sclerosis	14,802 European and unknown ancestry cases, 26,703 European and unknown ancestry controls	32,627 European and unknown ancestry cases, 41,672 European and unknown ancestry controls	8q24.21	8	127801845	MIR1204	PVT1			ENSG00000249859			rs6990534-G	rs6990534	0	6990534	intron_variant	0	NR	6e-20	19.2218		1.10205	NR	Affymetrix, Illumina [8278136] (imputed)	N	multiple sclerosis	http://www.ebi.ac.uk/efo/EFO_0003885	GCST009597	Genome-wide genotyping array
2018-04-25	24076602	Beecham AH	2013-11-01	Nat Genet	www.ncbi.nlm.nih.gov/pubmed/24076602	Analysis of immune-related loci identifies 48 new susceptibility variants for multiple sclerosis.	Multiple sclerosis	14,498 European ancestry cases, 24,091 European ancestry controls	14,802 European ancestry cases, 26,703 European ancestry controls	5p13.1	5	40398994	Intergenic	AC108105.1 - AC093277.1	ENSG00000287597	ENSG00000283286		86089	16143	rs6880778-G	rs6880778	0	6880778	intergenic_variant	1	0.61	8e-20	19.0969		1.12		Illumina [161311]	N	multiple sclerosis	http://www.ebi.ac.uk/efo/EFO_0003885	GCST005531	Targeted genotyping array [ImmunoChip]
2020-02-10	31604244	International Multiple Sclerosis Genetics Consortium	2019-09-01	Science	www.ncbi.nlm.nih.gov/pubmed/31604244	Multiple sclerosis genomic map implicates peripheral immune cells and microglia in susceptibility.	Multiple sclerosis	14,802 European and unknown ancestry cases, 26,703 European and unknown ancestry controls	32,627 European and unknown ancestry cases, 41,672 European and unknown ancestry controls	6q23.3	6	135174088	HBS1L	HBS1L - MYB	ENSG00000112339	ENSG00000118513		71032	7220	rs2327586-T	rs2327586	0	2327586	regulatory_region_variant	1	NR	9e-20	19.0458		1.1053	NR	Affymetrix, Illumina [8278136] (imputed)	N	multiple sclerosis	http://www.ebi.ac.uk/efo/EFO_0003885	GCST009597	Genome-wide genotyping array
2020-02-10	31604244	International Multiple Sclerosis Genetics Consortium	2019-09-01	Science	www.ncbi.nlm.nih.gov/pubmed/31604244	Multiple sclerosis genomic map implicates peripheral immune cells and microglia in susceptibility.	Multiple sclerosis	14,802 European and unknown ancestry cases, 26,703 European and unknown ancestry controls	32,627 European and unknown ancestry cases, 41,672 European and unknown ancestry controls	22q11.22	22	21851064	MAPK1	MAPK1			ENSG00000100030			rs9610458-T	rs9610458	0	9610458	intron_variant	0	NR	1e-19	19		1.0893	NR	Affymetrix, Illumina [8278136] (imputed)	N	multiple sclerosis	http://www.ebi.ac.uk/efo/EFO_0003885	GCST009597	Genome-wide genotyping array
2020-02-10	31604244	International Multiple Sclerosis Genetics Consortium	2019-09-01	Science	www.ncbi.nlm.nih.gov/pubmed/31604244	Multiple sclerosis genomic map implicates peripheral immune cells and microglia in susceptibility.	Multiple sclerosis	14,802 European and unknown ancestry cases, 26,703 European and unknown ancestry controls	32,627 European and unknown ancestry cases, 41,672 European and unknown ancestry controls	16q23.1	16	79077400	WWOX	WWOX, AC009145.3			ENSG00000186153, ENSG00000260694			rs12925972-C	rs12925972	0	12925972	non_coding_transcript_exon_variant	0	NR	1e-19	19		1.107	NR	Affymetrix, Illumina [8278136] (imputed)	N	multiple sclerosis	http://www.ebi.ac.uk/efo/EFO_0003885	GCST009597	Genome-wide genotyping array
2020-02-10	31604244	International Multiple Sclerosis Genetics Consortium	2019-09-01	Science	www.ncbi.nlm.nih.gov/pubmed/31604244	Multiple sclerosis genomic map implicates peripheral immune cells and microglia in susceptibility.	Multiple sclerosis	14,802 European and unknown ancestry cases, 26,703 European and unknown ancestry controls	32,627 European and unknown ancestry cases, 41,672 European and unknown ancestry controls	13q14.2	13	50237084	DLEU1	DLEU1			ENSG00000176124			rs9591325-T	rs9591325	0	9591325	intron_variant	0	NR	1e-19	19		1.2276	NR	Affymetrix, Illumina [8278136] (imputed)	N	multiple sclerosis	http://www.ebi.ac.uk/efo/EFO_0003885	GCST009597	Genome-wide genotyping array
2020-02-10	31604244	International Multiple Sclerosis Genetics Consortium	2019-09-01	Science	www.ncbi.nlm.nih.gov/pubmed/31604244	Multiple sclerosis genomic map implicates peripheral immune cells and microglia in susceptibility.	Multiple sclerosis	14,802 European and unknown ancestry cases, 26,703 European and unknown ancestry controls	32,627 European and unknown ancestry cases, 41,672 European and unknown ancestry controls	2p15	2	61015275	PUS10	PUS10			ENSG00000162927			rs1177228-G	rs1177228	0	1177228	intron_variant	0	NR	2e-19	18.699		1.0953	NR	Affymetrix, Illumina [8278136] (imputed)	N	multiple sclerosis	http://www.ebi.ac.uk/efo/EFO_0003885	GCST009597	Genome-wide genotyping array
2020-02-10	31604244	International Multiple Sclerosis Genetics Consortium	2019-09-01	Science	www.ncbi.nlm.nih.gov/pubmed/31604244	Multiple sclerosis genomic map implicates peripheral immune cells and microglia in susceptibility.	Multiple sclerosis	14,802 European and unknown ancestry cases, 26,703 European and unknown ancestry controls	32,627 European and unknown ancestry cases, 41,672 European and unknown ancestry controls	11q23.3	11	118872577	DDX6	AP004609.1 - CXCR5	ENSG00000201535	ENSG00000160683		36466	11315	rs12365699-G	rs12365699	0	12365699	regulatory_region_variant	1	NR	2e-19	18.699		1.1237	NR	Affymetrix, Illumina [8278136] (imputed)	N	multiple sclerosis	http://www.ebi.ac.uk/efo/EFO_0003885	GCST009597	Genome-wide genotyping array
2020-02-10	31604244	International Multiple Sclerosis Genetics Consortium	2019-09-01	Science	www.ncbi.nlm.nih.gov/pubmed/31604244	Multiple sclerosis genomic map implicates peripheral immune cells and microglia in susceptibility.	Multiple sclerosis	14,802 European and unknown ancestry cases, 26,703 European and unknown ancestry controls	32,627 European and unknown ancestry cases, 41,672 European and unknown ancestry controls	20q13.2	20	54173204	CYP24A1	CYP24A1			ENSG00000019186			rs2248137-C	rs2248137	0	2248137	intron_variant	0	NR	2e-19	18.699		1.09194	NR	Affymetrix, Illumina [8278136] (imputed)	N	multiple sclerosis	http://www.ebi.ac.uk/efo/EFO_0003885	GCST009597	Genome-wide genotyping array
2020-02-10	31604244	International Multiple Sclerosis Genetics Consortium	2019-09-01	Science	www.ncbi.nlm.nih.gov/pubmed/31604244	Multiple sclerosis genomic map implicates peripheral immune cells and microglia in susceptibility.	Multiple sclerosis	14,802 European and unknown ancestry cases, 26,703 European and unknown ancestry controls	32,627 European and unknown ancestry cases, 41,672 European and unknown ancestry controls	6p21.31	6	36380912	ETV7	ETV7			ENSG00000010030			rs1076928-T	rs1076928	0	1076928	intron_variant	0	NR	3e-19	18.5229		1.12994	NR	Affymetrix, Illumina [8278136] (imputed)	N	multiple sclerosis	http://www.ebi.ac.uk/efo/EFO_0003885	GCST009597	Genome-wide genotyping array
2020-02-10	31604244	International Multiple Sclerosis Genetics Consortium	2019-09-01	Science	www.ncbi.nlm.nih.gov/pubmed/31604244	Multiple sclerosis genomic map implicates peripheral immune cells and microglia in susceptibility.	Multiple sclerosis	14,802 European and unknown ancestry cases, 26,703 European and unknown ancestry controls	32,627 European and unknown ancestry cases, 41,672 European and unknown ancestry controls	10p11.22	10	31106832	ZNF438	AL359546.1			ENSG00000287564			rs1087056-A	rs1087056	0	1087056	intron_variant	0	NR	3e-19	18.5229		1.08778	NR	Affymetrix, Illumina [8278136] (imputed)	N	multiple sclerosis	http://www.ebi.ac.uk/efo/EFO_0003885	GCST009597	Genome-wide genotyping array
2020-02-10	31604244	International Multiple Sclerosis Genetics Consortium	2019-09-01	Science	www.ncbi.nlm.nih.gov/pubmed/31604244	Multiple sclerosis genomic map implicates peripheral immune cells and microglia in susceptibility.	Multiple sclerosis	14,802 European and unknown ancestry cases, 26,703 European and unknown ancestry controls	32,627 European and unknown ancestry cases, 41,672 European and unknown ancestry controls	19p13.2	19	10481468	PDE4A	PDE4A - KEAP1	ENSG00000065989	ENSG00000079999		11838	4657	rs28834106-T	rs28834106	0	28834106	intergenic_variant	1	NR	4e-19	18.3979		1.1171	NR	Affymetrix, Illumina [8278136] (imputed)	N	multiple sclerosis	http://www.ebi.ac.uk/efo/EFO_0003885	GCST009597	Genome-wide genotyping array
2018-04-25	24076602	Beecham AH	2013-11-01	Nat Genet	www.ncbi.nlm.nih.gov/pubmed/24076602	Analysis of immune-related loci identifies 48 new susceptibility variants for multiple sclerosis.	Multiple sclerosis	14,498 European ancestry cases, 24,091 European ancestry controls	14,802 European ancestry cases, 26,703 European ancestry controls	1q32.1	1	200905600	C1orf106	INAVA			ENSG00000163362			rs55838263-A	rs55838263	0	55838263	intron_variant	0	0.71	4e-19	18.3979		1.13		Illumina [161311]	N	multiple sclerosis	http://www.ebi.ac.uk/efo/EFO_0003885	GCST005531	Targeted genotyping array [ImmunoChip]
2018-06-19	29521573	Buck D	2018-03-01	Mult Scler	www.ncbi.nlm.nih.gov/pubmed/29521573	Effect of HLA-DRB1 alleles and genetic variants on the development of neutralizing antibodies to interferon beta in the BEYOND and BENEFIT trials.	Neutralising antibody response to interferon beta therapy in multiple sclerosis (mean antibody levels)	926 European ancestry individuals, 7 Hispanic individuals, 1 Asian ancestry individuals, 1 African ancestry individual, 4 other unknown ancestry individuals, 2 individuals	NA	6p21.32	6	32602624	intergenic	HLA-DRB1 - HLA-DQA1	ENSG00000206240	ENSG00000196735		12776	25555	rs2454138-A	rs2454138	0	2454138	intron_variant	1	0.22	5e-19	18.301		0.41	[0.31-0.51] unit increase	Affymetrix [8671751] (imputed)	N	multiple sclerosis, response to interferon beta, anti-drug antibody measurement	http://www.ebi.ac.uk/efo/EFO_0003885, http://purl.obolibrary.org/obo/GO_0035456, http://www.ebi.ac.uk/efo/EFO_0010559	GCST005707	Genome-wide genotyping array
2020-02-10	31604244	International Multiple Sclerosis Genetics Consortium	2019-09-01	Science	www.ncbi.nlm.nih.gov/pubmed/31604244	Multiple sclerosis genomic map implicates peripheral immune cells and microglia in susceptibility.	Multiple sclerosis	14,802 European and unknown ancestry cases, 26,703 European and unknown ancestry controls	32,627 European and unknown ancestry cases, 41,672 European and unknown ancestry controls	7p14.1	7	37342861	ELMO1	ELMO1			ENSG00000155849			rs60600003-G	rs60600003	0	60600003	intron_variant	0	NR	5e-19	18.301		1.146	NR	Affymetrix, Illumina [8278136] (imputed)	N	multiple sclerosis	http://www.ebi.ac.uk/efo/EFO_0003885	GCST009597	Genome-wide genotyping array
2020-02-10	31604244	International Multiple Sclerosis Genetics Consortium	2019-09-01	Science	www.ncbi.nlm.nih.gov/pubmed/31604244	Multiple sclerosis genomic map implicates peripheral immune cells and microglia in susceptibility.	Multiple sclerosis	14,802 European and unknown ancestry cases, 26,703 European and unknown ancestry controls	32,627 European and unknown ancestry cases, 41,672 European and unknown ancestry controls	5q33.3	5	159332892	LOC285626	AC008691.1			ENSG00000249738			rs2546890-A	rs2546890	0	2546890	non_coding_transcript_exon_variant	0	NR	5e-19	18.301		1.0878	NR	Affymetrix, Illumina [8278136] (imputed)	N	multiple sclerosis	http://www.ebi.ac.uk/efo/EFO_0003885	GCST009597	Genome-wide genotyping array
2020-02-10	31604244	International Multiple Sclerosis Genetics Consortium	2019-09-01	Science	www.ncbi.nlm.nih.gov/pubmed/31604244	Multiple sclerosis genomic map implicates peripheral immune cells and microglia in susceptibility.	Multiple sclerosis	14,802 European and unknown ancestry cases, 26,703 European and unknown ancestry controls	32,627 European and unknown ancestry cases, 41,672 European and unknown ancestry controls	20q13.12	20	46105671	NCOA5	RPL13P2 - CD40	ENSG00000213820	ENSG00000101017		5495	12607	rs6032662-C	rs6032662	0	6032662	intergenic_variant	1	NR	5e-19	18.301		1.0995	NR	Affymetrix, Illumina [8278136] (imputed)	N	multiple sclerosis	http://www.ebi.ac.uk/efo/EFO_0003885	GCST009597	Genome-wide genotyping array
2018-06-19	29521573	Buck D	2018-03-01	Mult Scler	www.ncbi.nlm.nih.gov/pubmed/29521573	Effect of HLA-DRB1 alleles and genetic variants on the development of neutralizing antibodies to interferon beta in the BEYOND and BENEFIT trials.	Neutralising antibody response to interferon beta therapy in multiple sclerosis (area under the curve for the first two years)	926 European ancestry individuals, 7 Hispanic individuals, 1 Asian ancestry individuals, 1 African ancestry individual, 4 other unknown ancestry individuals, 2 individuals	NA	6p21.32	6	32602624	intergenic	HLA-DRB1 - HLA-DQA1	ENSG00000206240	ENSG00000196735		12776	25555	rs2454138-A	rs2454138	0	2454138	intron_variant	1	0.22	8e-19	18.0969		0.41	[0.31-0.51] unit increase	Affymetrix [8671751] (imputed)	N	multiple sclerosis, response to interferon beta, anti-drug antibody measurement	http://www.ebi.ac.uk/efo/EFO_0003885, http://purl.obolibrary.org/obo/GO_0035456, http://www.ebi.ac.uk/efo/EFO_0010559	GCST005708	Genome-wide genotyping array
2018-06-19	29521573	Buck D	2018-03-01	Mult Scler	www.ncbi.nlm.nih.gov/pubmed/29521573	Effect of HLA-DRB1 alleles and genetic variants on the development of neutralizing antibodies to interferon beta in the BEYOND and BENEFIT trials.	Neutralising antibody response to interferon beta therapy in multiple sclerosis (maximum antibody levels)	926 European ancestry individuals, 7 Hispanic individuals, 1 Asian ancestry individuals, 1 African ancestry individual, 4 other unknown ancestry individuals, 2 individuals	NA	6p21.32	6	32602624	intergenic	HLA-DRB1 - HLA-DQA1	ENSG00000206240	ENSG00000196735		12776	25555	rs2454138-A	rs2454138	0	2454138	intron_variant	1	0.22	1e-18	18		0.41	unit increase	Affymetrix [8671751] (imputed)	N	multiple sclerosis, response to interferon beta, anti-drug antibody measurement	http://www.ebi.ac.uk/efo/EFO_0003885, http://purl.obolibrary.org/obo/GO_0035456, http://www.ebi.ac.uk/efo/EFO_0010559	GCST005709	Genome-wide genotyping array
2020-02-10	31604244	International Multiple Sclerosis Genetics Consortium	2019-09-01	Science	www.ncbi.nlm.nih.gov/pubmed/31604244	Multiple sclerosis genomic map implicates peripheral immune cells and microglia in susceptibility.	Multiple sclerosis	14,802 European and unknown ancestry cases, 26,703 European and unknown ancestry controls	32,627 European and unknown ancestry cases, 41,672 European and unknown ancestry controls	7p22.2	7	3099783	CARD11	AC024028.1			ENSG00000228334			rs10951042-C	rs10951042	0	10951042	intron_variant	0	NR	1e-18	18		1.1021	NR	Affymetrix, Illumina [8278136] (imputed)	N	multiple sclerosis	http://www.ebi.ac.uk/efo/EFO_0003885	GCST009597	Genome-wide genotyping array
2018-04-25	24076602	Beecham AH	2013-11-01	Nat Genet	www.ncbi.nlm.nih.gov/pubmed/24076602	Analysis of immune-related loci identifies 48 new susceptibility variants for multiple sclerosis.	Multiple sclerosis	14,498 European ancestry cases, 24,091 European ancestry controls	14,802 European ancestry cases, 26,703 European ancestry controls	3q25.33	3	159973324	IL12A	IL12A-AS1			ENSG00000244040			rs1014486-G	rs1014486	0	1014486	intron_variant	0	0.44	1e-18	18		1.11		Illumina [161311]	N	multiple sclerosis	http://www.ebi.ac.uk/efo/EFO_0003885	GCST005531	Targeted genotyping array [ImmunoChip]
2020-02-10	31604244	International Multiple Sclerosis Genetics Consortium	2019-09-01	Science	www.ncbi.nlm.nih.gov/pubmed/31604244	Multiple sclerosis genomic map implicates peripheral immune cells and microglia in susceptibility.	Multiple sclerosis	14,802 European and unknown ancestry cases, 26,703 European and unknown ancestry controls	32,627 European and unknown ancestry cases, 41,672 European and unknown ancestry controls	3p13	3	71486187	FOXP1	AC097634.4, FOXP1			ENSG00000285708, ENSG00000114861			rs9878602-T	rs9878602	0	9878602	intron_variant	0	NR	2e-18	17.699		1.1002	NR	Affymetrix, Illumina [8278136] (imputed)	N	multiple sclerosis	http://www.ebi.ac.uk/efo/EFO_0003885	GCST009597	Genome-wide genotyping array
2020-02-10	31604244	International Multiple Sclerosis Genetics Consortium	2019-09-01	Science	www.ncbi.nlm.nih.gov/pubmed/31604244	Multiple sclerosis genomic map implicates peripheral immune cells and microglia in susceptibility.	Multiple sclerosis	14,802 European and unknown ancestry cases, 26,703 European and unknown ancestry controls	32,627 European and unknown ancestry cases, 41,672 European and unknown ancestry controls	19q13.33	19	49333989	SLC6A16	AC011450.1			ENSG00000197813			rs1465697-T	rs1465697	0	1465697	intron_variant	0	NR	3e-18	17.5229		1.09733	NR	Affymetrix, Illumina [8278136] (imputed)	N	multiple sclerosis	http://www.ebi.ac.uk/efo/EFO_0003885	GCST009597	Genome-wide genotyping array
2018-04-25	24076602	Beecham AH	2013-11-01	Nat Genet	www.ncbi.nlm.nih.gov/pubmed/24076602	Analysis of immune-related loci identifies 48 new susceptibility variants for multiple sclerosis.	Multiple sclerosis	14,498 European ancestry cases, 24,091 European ancestry controls	14,802 European ancestry cases, 26,703 European ancestry controls	5q35.3	5	177361569	RGS14	RGS14			ENSG00000169220			rs4976646-G	rs4976646	0	4976646	intron_variant	0	0.36	4e-18	17.3979		1.12		Illumina [161311]	N	multiple sclerosis	http://www.ebi.ac.uk/efo/EFO_0003885	GCST005531	Targeted genotyping array [ImmunoChip]
2018-04-25	24076602	Beecham AH	2013-11-01	Nat Genet	www.ncbi.nlm.nih.gov/pubmed/24076602	Analysis of immune-related loci identifies 48 new susceptibility variants for multiple sclerosis.	Multiple sclerosis	14,498 European ancestry cases, 24,091 European ancestry controls	14,802 European ancestry cases, 26,703 European ancestry controls	16p13.13	16	11342133	RMI2	RMI2, AC009121.4			ENSG00000175643, ENSG00000263080			rs6498184-G	rs6498184	0	6498184	non_coding_transcript_exon_variant	0	0.82	7e-18	17.1549		1.15		Illumina [161311]	N	multiple sclerosis	http://www.ebi.ac.uk/efo/EFO_0003885	GCST005531	Targeted genotyping array [ImmunoChip]
2009-06-29	19525953	De Jager PL	2009-06-14	Nat Genet	www.ncbi.nlm.nih.gov/pubmed/19525953	Meta-analysis of genome scans and replication identify CD6, IRF8 and TNFRSF1A as new multiple sclerosis susceptibility loci.	Multiple sclerosis	2,624 European ancestry cases, 7,220 European ancestry controls	2,215 European ancestry cases, 2,116 European ancestry controls	6p22.1	6	29737882	HLA-B	HLA-F, HLA-F, HLA-F, HLA-F, HLA-F, HLA-F, HLA-F-AS1, HLA-F-AS1, HLA-F-AS1, HLA-F-AS1, HLA-F-AS1			ENSG00000235220, ENSG00000204642, ENSG00000137403, ENSG00000237508, ENSG00000234487, ENSG00000206509, ENSG00000226378, ENSG00000214922, ENSG00000206446, ENSG00000230017, ENSG00000206508			rs2523393-A	rs2523393	0	2523393	non_coding_transcript_exon_variant	0	0.59	1e-17	17		1.28	[1.18-1.39]	Affymetrix, Illumina [~ 2560000] (imputed)	N	multiple sclerosis	http://www.ebi.ac.uk/efo/EFO_0003885	GCST000424	Genome-wide genotyping array
2020-02-10	31604244	International Multiple Sclerosis Genetics Consortium	2019-09-01	Science	www.ncbi.nlm.nih.gov/pubmed/31604244	Multiple sclerosis genomic map implicates peripheral immune cells and microglia in susceptibility.	Multiple sclerosis	14,802 European and unknown ancestry cases, 26,703 European and unknown ancestry controls	32,627 European and unknown ancestry cases, 41,672 European and unknown ancestry controls	1p12	1	119724882	PHGDH	PHGDH			ENSG00000092621			rs483180-C	rs483180	0	483180	splice_region_variant	0	NR	1e-17	17		1.08589	NR	Affymetrix, Illumina [8278136] (imputed)	N	multiple sclerosis	http://www.ebi.ac.uk/efo/EFO_0003885	GCST009597	Genome-wide genotyping array
2020-02-10	31604244	International Multiple Sclerosis Genetics Consortium	2019-09-01	Science	www.ncbi.nlm.nih.gov/pubmed/31604244	Multiple sclerosis genomic map implicates peripheral immune cells and microglia in susceptibility.	Multiple sclerosis	14,802 European and unknown ancestry cases, 26,703 European and unknown ancestry controls	32,627 European and unknown ancestry cases, 41,672 European and unknown ancestry controls				LINC01108							chr6:14691215-C	chr6:14691215	0			1	NR	1e-17	17		1.1108	NR	Affymetrix, Illumina [8278136] (imputed)	N	multiple sclerosis	http://www.ebi.ac.uk/efo/EFO_0003885	GCST009597	Genome-wide genotyping array
2020-02-10	31604244	International Multiple Sclerosis Genetics Consortium	2019-09-01	Science	www.ncbi.nlm.nih.gov/pubmed/31604244	Multiple sclerosis genomic map implicates peripheral immune cells and microglia in susceptibility.	Multiple sclerosis	14,802 European and unknown ancestry cases, 26,703 European and unknown ancestry controls	32,627 European and unknown ancestry cases, 41,672 European and unknown ancestry controls	10q23.33	10	92719350	HHEX	AL590080.1 - EXOC6	ENSG00000201412	ENSG00000138190		8742	107481	rs1112718-A	rs1112718	0	1112718	intergenic_variant	1	NR	2e-17	16.699		1.086	NR	Affymetrix, Illumina [8278136] (imputed)	N	multiple sclerosis	http://www.ebi.ac.uk/efo/EFO_0003885	GCST009597	Genome-wide genotyping array
2020-02-10	31604244	International Multiple Sclerosis Genetics Consortium	2019-09-01	Science	www.ncbi.nlm.nih.gov/pubmed/31604244	Multiple sclerosis genomic map implicates peripheral immune cells and microglia in susceptibility.	Multiple sclerosis	14,802 European and unknown ancestry cases, 26,703 European and unknown ancestry controls	32,627 European and unknown ancestry cases, 41,672 European and unknown ancestry controls	16q24.1	16	85987899	IRF8	AC092723.3			ENSG00000285012			rs35703946-G	rs35703946	0	35703946	intron_variant	0	NR	3e-17	16.5229		1.1315	NR	Affymetrix, Illumina [8278136] (imputed)	N	multiple sclerosis	http://www.ebi.ac.uk/efo/EFO_0003885	GCST009597	Genome-wide genotyping array
2010-07-14	20598377	Nischwitz S	2010-06-30	J Neuroimmunol	www.ncbi.nlm.nih.gov/pubmed/20598377	Evidence for VAV2 and ZNF433 as susceptibility genes for multiple sclerosis.	Multiple sclerosis	590 European ancestry cases, 825 European ancestry controls	NA	6p21.32	6	32619077	DQA1	HLA-DRB1 - HLA-DQA1	ENSG00000206240	ENSG00000196735		29229	9102	rs9271366-G	rs9271366	0	9271366	intergenic_variant	1	NR	4e-17	16.3979		2.62	[2.09-3.28]	Illumina [~ 300000]	N	multiple sclerosis	http://www.ebi.ac.uk/efo/EFO_0003885	GCST000716	Genome-wide genotyping array
2020-02-10	31604244	International Multiple Sclerosis Genetics Consortium	2019-09-01	Science	www.ncbi.nlm.nih.gov/pubmed/31604244	Multiple sclerosis genomic map implicates peripheral immune cells and microglia in susceptibility.	Multiple sclerosis	14,802 European and unknown ancestry cases, 26,703 European and unknown ancestry controls	32,627 European and unknown ancestry cases, 41,672 European and unknown ancestry controls	14q24.1	14	68786647	RAD51B	AL132986.1 - ZFP36L1	ENSG00000287913	ENSG00000185650		49969	1013	rs12434551-A	rs12434551	0	12434551	regulatory_region_variant	1	NR	4e-17	16.3979		1.0822	NR	Affymetrix, Illumina [8278136] (imputed)	N	multiple sclerosis	http://www.ebi.ac.uk/efo/EFO_0003885	GCST009597	Genome-wide genotyping array
2018-04-25	24076602	Beecham AH	2013-11-01	Nat Genet	www.ncbi.nlm.nih.gov/pubmed/24076602	Analysis of immune-related loci identifies 48 new susceptibility variants for multiple sclerosis.	Multiple sclerosis	14,498 European ancestry cases, 24,091 European ancestry controls	14,802 European ancestry cases, 26,703 European ancestry controls	5p13.2	5	35879054	IL7R	IL7R			ENSG00000168685			rs6881706-C	rs6881706	0	6881706	3_prime_UTR_variant	0	0.73	4e-17	16.3979		1.12		Illumina [161311]	N	multiple sclerosis	http://www.ebi.ac.uk/efo/EFO_0003885	GCST005531	Targeted genotyping array [ImmunoChip]
2018-04-25	24076602	Beecham AH	2013-11-01	Nat Genet	www.ncbi.nlm.nih.gov/pubmed/24076602	Analysis of immune-related loci identifies 48 new susceptibility variants for multiple sclerosis.	Multiple sclerosis	14,498 European ancestry cases, 24,091 European ancestry controls	14,802 European ancestry cases, 26,703 European ancestry controls	10q23.33	10	92722160	HHEX	AL590080.1 - EXOC6	ENSG00000201412	ENSG00000138190		11552	104671	rs7923837-G	rs7923837	0	7923837	intergenic_variant	1	0.62	4e-17	16.3979		1.11		Illumina [161311]	N	multiple sclerosis	http://www.ebi.ac.uk/efo/EFO_0003885	GCST005531	Targeted genotyping array [ImmunoChip]
2015-11-03	25616667	Goris A	2015-01-22	Brain	www.ncbi.nlm.nih.gov/pubmed/25616667	Genetic variants are major determinants of CSF antibody levels in multiple sclerosis.	Immunoglobulin G index levels in multiple sclerosis	773 European ancestry Individuals, 165 Individuals	2,072 Individuals	6p21.32	6	32696074	HLA-DQA1	HLA-DQB1 - MTCO3P1	ENSG00000231286	ENSG00000237145		27691	10050	rs6457617-A	rs6457617	0	6457617	intergenic_variant	1	NR	7e-17	16.1549		0.127	[NR] unit decrease	NR [485236]	N	multiple sclerosis, IgG index	http://www.ebi.ac.uk/efo/EFO_0003885, http://www.ebi.ac.uk/efo/EFO_0006929	GCST002757	Genome-wide genotyping array
2020-02-10	31604244	International Multiple Sclerosis Genetics Consortium	2019-09-01	Science	www.ncbi.nlm.nih.gov/pubmed/31604244	Multiple sclerosis genomic map implicates peripheral immune cells and microglia in susceptibility.	Multiple sclerosis	14,802 European and unknown ancestry cases, 26,703 European and unknown ancestry controls	32,627 European and unknown ancestry cases, 41,672 European and unknown ancestry controls	11q23.3	11	118609980	PHLDB1	PHLDB1			ENSG00000019144			rs34026809-G	rs34026809	0	34026809	intron_variant	0	NR	8e-17	16.0969		1.09051	NR	Affymetrix, Illumina [8278136] (imputed)	N	multiple sclerosis	http://www.ebi.ac.uk/efo/EFO_0003885	GCST009597	Genome-wide genotyping array
2020-02-10	31604244	International Multiple Sclerosis Genetics Consortium	2019-09-01	Science	www.ncbi.nlm.nih.gov/pubmed/31604244	Multiple sclerosis genomic map implicates peripheral immune cells and microglia in susceptibility.	Multiple sclerosis	14,802 European and unknown ancestry cases, 26,703 European and unknown ancestry controls	32,627 European and unknown ancestry cases, 41,672 European and unknown ancestry controls	15q25.1	15	78955140	CTSH	CTSH - RASGRF1	ENSG00000103811	ENSG00000058335		5566	4807	rs62013236-C	rs62013236	0	62013236	intergenic_variant	1	NR	9e-17	16.0458		1.106	NR	Affymetrix, Illumina [8278136] (imputed)	N	multiple sclerosis	http://www.ebi.ac.uk/efo/EFO_0003885	GCST009597	Genome-wide genotyping array
2020-02-10	31604244	International Multiple Sclerosis Genetics Consortium	2019-09-01	Science	www.ncbi.nlm.nih.gov/pubmed/31604244	Multiple sclerosis genomic map implicates peripheral immune cells and microglia in susceptibility.	Multiple sclerosis	14,802 European and unknown ancestry cases, 26,703 European and unknown ancestry controls	32,627 European and unknown ancestry cases, 41,672 European and unknown ancestry controls				MIR548AN							chr13:100026952-A	chr13:100026952	0			1	NR	9e-17	16.0458		1.11	NR	Affymetrix, Illumina [8278136] (imputed)	N	multiple sclerosis	http://www.ebi.ac.uk/efo/EFO_0003885	GCST009597	Genome-wide genotyping array
2020-02-10	31604244	International Multiple Sclerosis Genetics Consortium	2019-09-01	Science	www.ncbi.nlm.nih.gov/pubmed/31604244	Multiple sclerosis genomic map implicates peripheral immune cells and microglia in susceptibility.	Multiple sclerosis	14,802 European and unknown ancestry cases, 26,703 European and unknown ancestry controls	32,627 European and unknown ancestry cases, 41,672 European and unknown ancestry controls	1p36.31	1	6452487	ESPN	ESPN			ENSG00000187017			rs2986736-C	rs2986736	0	2986736	intron_variant	0	NR	9e-17	16.0458		1.12007	NR	Affymetrix, Illumina [8278136] (imputed)	N	multiple sclerosis	http://www.ebi.ac.uk/efo/EFO_0003885	GCST009597	Genome-wide genotyping array
2020-02-10	31604244	International Multiple Sclerosis Genetics Consortium	2019-09-01	Science	www.ncbi.nlm.nih.gov/pubmed/31604244	Multiple sclerosis genomic map implicates peripheral immune cells and microglia in susceptibility.	Multiple sclerosis	14,802 European and unknown ancestry cases, 26,703 European and unknown ancestry controls	32,627 European and unknown ancestry cases, 41,672 European and unknown ancestry controls	17q21.1	17	39813896	IKZF3	IKZF3			ENSG00000161405			rs9909593-G	rs9909593	0	9909593	intron_variant	0	NR	9e-17	16.0458		1.0812	NR	Affymetrix, Illumina [8278136] (imputed)	N	multiple sclerosis	http://www.ebi.ac.uk/efo/EFO_0003885	GCST009597	Genome-wide genotyping array
2018-04-25	24076602	Beecham AH	2013-11-01	Nat Genet	www.ncbi.nlm.nih.gov/pubmed/24076602	Analysis of immune-related loci identifies 48 new susceptibility variants for multiple sclerosis.	Multiple sclerosis	14,498 European ancestry cases, 24,091 European ancestry controls	14,802 European ancestry cases, 26,703 European ancestry controls	8q21.13	8	78663569	ZC2HC1A	AC068700.2			ENSG00000286675			rs1021156-A	rs1021156	0	1021156	intron_variant	0	0.26	9e-17	16.0458		1.11		Illumina [161311]	N	multiple sclerosis	http://www.ebi.ac.uk/efo/EFO_0003885	GCST005531	Targeted genotyping array [ImmunoChip]
2012-10-24	21833088	Sawcer S	2011-08-11	Nature	www.ncbi.nlm.nih.gov/pubmed/21833088	Genetic risk and a primary role for cell-mediated immune mechanisms in multiple sclerosis.	Multiple sclerosis	9,772 European ancestry cases, 16,849 European ancestry controls	4,218 European ancestry cases, 7,296 European ancestry controls	16p13.13	16	11083944	CLEC16A	CLEC16A			ENSG00000038532			rs7200786-A	rs7200786	0	7200786	intron_variant	0	NR	9e-17	16.0458		1.15	[1.13-1.16]	Illumina [465434]	N	multiple sclerosis	http://www.ebi.ac.uk/efo/EFO_0003885	GCST001198	Genome-wide genotyping array
2013-06-13	23472185	Mero IL	2013-03-05	PLoS One	www.ncbi.nlm.nih.gov/pubmed/23472185	Oligoclonal band status in Scandinavian multiple sclerosis patients is associated with specific genetic risk alleles.	Multiple sclerosis (OCB status)	1,367 European ancestry OCB positive cases, 161 European ancestry OCB negative cases, 428 European ancestry controls	NA	6p21.32	6	32438565	HLA-DRA	TSBP1-AS1 - HLA-DRA	ENSG00000225914	ENSG00000227993		30802	1313	rs3129871-?	rs3129871	0	3129871	intergenic_variant	1	NR	1e-16	16	(OCB positive vs. controls)	1.98	[1.68-2.32]	Illumina [495970]	N	multiple sclerosis, oligoclonal band measurement	http://www.ebi.ac.uk/efo/EFO_0003885, http://www.ebi.ac.uk/efo/EFO_0005206	GCST001892	Genome-wide genotyping array
2020-02-10	31604244	International Multiple Sclerosis Genetics Consortium	2019-09-01	Science	www.ncbi.nlm.nih.gov/pubmed/31604244	Multiple sclerosis genomic map implicates peripheral immune cells and microglia in susceptibility.	Multiple sclerosis	14,802 European and unknown ancestry cases, 26,703 European and unknown ancestry controls	32,627 European and unknown ancestry cases, 41,672 European and unknown ancestry controls	3p24.1	3	27741524	EOMES	EOMES - LINC01980	ENSG00000163508	ENSG00000225548		18813	56028	rs13327021-T	rs13327021	0	13327021	intergenic_variant	1	NR	2e-16	15.699		1.08319	NR	Affymetrix, Illumina [8278136] (imputed)	N	multiple sclerosis	http://www.ebi.ac.uk/efo/EFO_0003885	GCST009597	Genome-wide genotyping array
2020-02-10	31604244	International Multiple Sclerosis Genetics Consortium	2019-09-01	Science	www.ncbi.nlm.nih.gov/pubmed/31604244	Multiple sclerosis genomic map implicates peripheral immune cells and microglia in susceptibility.	Multiple sclerosis	14,802 European and unknown ancestry cases, 26,703 European and unknown ancestry controls	32,627 European and unknown ancestry cases, 41,672 European and unknown ancestry controls	1p22.1	1	91756532	TGFBR3	TGFBR3			ENSG00000069702			rs12133753-C	rs12133753	0	12133753	intron_variant	0	NR	2e-16	15.699		1.131	NR	Affymetrix, Illumina [8278136] (imputed)	N	multiple sclerosis	http://www.ebi.ac.uk/efo/EFO_0003885	GCST009597	Genome-wide genotyping array
2018-04-25	24076602	Beecham AH	2013-11-01	Nat Genet	www.ncbi.nlm.nih.gov/pubmed/24076602	Analysis of immune-related loci identifies 48 new susceptibility variants for multiple sclerosis.	Multiple sclerosis	14,498 European ancestry cases, 24,091 European ancestry controls	14,802 European ancestry cases, 26,703 European ancestry controls	1p21.2	1	100775337	VCAM1	VCAM1 - EXTL2	ENSG00000162692	ENSG00000162694		36292	97035	rs7552544-A	rs7552544	0	7552544	intergenic_variant	1	0.43	2e-16	15.699		1.1		Illumina [161311]	N	multiple sclerosis	http://www.ebi.ac.uk/efo/EFO_0003885	GCST005531	Targeted genotyping array [ImmunoChip]
2018-04-25	24076602	Beecham AH	2013-11-01	Nat Genet	www.ncbi.nlm.nih.gov/pubmed/24076602	Analysis of immune-related loci identifies 48 new susceptibility variants for multiple sclerosis.	Multiple sclerosis	14,498 European ancestry cases, 24,091 European ancestry controls	14,802 European ancestry cases, 26,703 European ancestry controls	2p21	2	43134117	Intergenic	LINC02580 - AC010883.3	ENSG00000230587	ENSG00000287387		1635	85732	rs2163226-A	rs2163226	0	2163226	intergenic_variant	1	0.73	2e-16	15.699		1.12		Illumina [161311]	N	multiple sclerosis	http://www.ebi.ac.uk/efo/EFO_0003885	GCST005531	Targeted genotyping array [ImmunoChip]
2020-02-10	31604244	International Multiple Sclerosis Genetics Consortium	2019-09-01	Science	www.ncbi.nlm.nih.gov/pubmed/31604244	Multiple sclerosis genomic map implicates peripheral immune cells and microglia in susceptibility.	Multiple sclerosis	14,802 European and unknown ancestry cases, 26,703 European and unknown ancestry controls	32,627 European and unknown ancestry cases, 41,672 European and unknown ancestry controls	1q23.1	1	157716547	FCRL3	AL356276.2 - VDAC1P9	ENSG00000231700	ENSG00000232366		6904	7633	rs2317231-G	rs2317231	0	2317231	intergenic_variant	1	NR	3e-16	15.5229		1.0804	NR	Affymetrix, Illumina [8278136] (imputed)	N	multiple sclerosis	http://www.ebi.ac.uk/efo/EFO_0003885	GCST009597	Genome-wide genotyping array
2020-02-10	31604244	International Multiple Sclerosis Genetics Consortium	2019-09-01	Science	www.ncbi.nlm.nih.gov/pubmed/31604244	Multiple sclerosis genomic map implicates peripheral immune cells and microglia in susceptibility.	Multiple sclerosis	14,802 European and unknown ancestry cases, 26,703 European and unknown ancestry controls	32,627 European and unknown ancestry cases, 41,672 European and unknown ancestry controls	10q21.2	10	62689789	ZNF365	AC067751.1			ENSG00000238280			rs61863928-G	rs61863928	0	61863928	intron_variant	0	NR	3e-16	15.5229		1.0891	NR	Affymetrix, Illumina [8278136] (imputed)	N	multiple sclerosis	http://www.ebi.ac.uk/efo/EFO_0003885	GCST009597	Genome-wide genotyping array
2020-02-10	31604244	International Multiple Sclerosis Genetics Consortium	2019-09-01	Science	www.ncbi.nlm.nih.gov/pubmed/31604244	Multiple sclerosis genomic map implicates peripheral immune cells and microglia in susceptibility.	Multiple sclerosis	14,802 European and unknown ancestry cases, 26,703 European and unknown ancestry controls	32,627 European and unknown ancestry cases, 41,672 European and unknown ancestry controls				C7orf72							chr7:50328339-A	chr7:50328339	0			1	NR	3e-16	15.5229		1.0912	NR	Affymetrix, Illumina [8278136] (imputed)	N	multiple sclerosis	http://www.ebi.ac.uk/efo/EFO_0003885	GCST009597	Genome-wide genotyping array
2012-10-24	21833088	Sawcer S	2011-08-11	Nature	www.ncbi.nlm.nih.gov/pubmed/21833088	Genetic risk and a primary role for cell-mediated immune mechanisms in multiple sclerosis.	Multiple sclerosis	9,772 European ancestry cases, 16,849 European ancestry controls	4,218 European ancestry cases, 7,296 European ancestry controls	5p13.1	5	40392626	PTGER4	AC108105.1 - AC093277.1	ENSG00000287597	ENSG00000283286		79721	22511	rs4613763-G	rs4613763	0	4613763	regulatory_region_variant	1	NR	3e-16	15.5229		1.2	[1.18-1.22]	Illumina [465434]	N	multiple sclerosis	http://www.ebi.ac.uk/efo/EFO_0003885	GCST001198	Genome-wide genotyping array
2012-10-24	21833088	Sawcer S	2011-08-11	Nature	www.ncbi.nlm.nih.gov/pubmed/21833088	Genetic risk and a primary role for cell-mediated immune mechanisms in multiple sclerosis.	Multiple sclerosis	9,772 European ancestry cases, 16,849 European ancestry controls	4,218 European ancestry cases, 7,296 European ancestry controls	1p13.1	1	116558335	CD58	CD58			ENSG00000116815			rs1335532-A	rs1335532	0	1335532	intron_variant	0	NR	3e-16	15.5229		1.22	[1.19-1.24]	Illumina [465434]	N	multiple sclerosis	http://www.ebi.ac.uk/efo/EFO_0003885	GCST001198	Genome-wide genotyping array
2018-04-25	24076602	Beecham AH	2013-11-01	Nat Genet	www.ncbi.nlm.nih.gov/pubmed/24076602	Analysis of immune-related loci identifies 48 new susceptibility variants for multiple sclerosis.	Multiple sclerosis	14,498 European ancestry cases, 24,091 European ancestry controls	14,802 European ancestry cases, 26,703 European ancestry controls	8q24.21	8	127802783	MIR1204	PVT1			ENSG00000249859			rs4410871-G	rs4410871	0	4410871	intron_variant	0	0.72	4e-16	15.3979		1.11		Illumina [161311]	N	multiple sclerosis	http://www.ebi.ac.uk/efo/EFO_0003885	GCST005531	Targeted genotyping array [ImmunoChip]
2020-02-10	31604244	International Multiple Sclerosis Genetics Consortium	2019-09-01	Science	www.ncbi.nlm.nih.gov/pubmed/31604244	Multiple sclerosis genomic map implicates peripheral immune cells and microglia in susceptibility.	Multiple sclerosis	14,802 European and unknown ancestry cases, 26,703 European and unknown ancestry controls	32,627 European and unknown ancestry cases, 41,672 European and unknown ancestry controls				SOCS1							chr16:11353879-T	chr16:11353879	0			1	NR	5e-16	15.301		1.09063	NR	Affymetrix, Illumina [8278136] (imputed)	N	multiple sclerosis	http://www.ebi.ac.uk/efo/EFO_0003885	GCST009597	Genome-wide genotyping array
2020-02-10	31604244	International Multiple Sclerosis Genetics Consortium	2019-09-01	Science	www.ncbi.nlm.nih.gov/pubmed/31604244	Multiple sclerosis genomic map implicates peripheral immune cells and microglia in susceptibility.	Multiple sclerosis	14,802 European and unknown ancestry cases, 26,703 European and unknown ancestry controls	32,627 European and unknown ancestry cases, 41,672 European and unknown ancestry controls	2p13.3	2	68419404	PLEK	PLEK - AC127383.1	ENSG00000115956	ENSG00000229462		21951	26306	rs12622670-T	rs12622670	0	12622670	regulatory_region_variant	1	NR	5e-16	15.301		1.0901	NR	Affymetrix, Illumina [8278136] (imputed)	N	multiple sclerosis	http://www.ebi.ac.uk/efo/EFO_0003885	GCST009597	Genome-wide genotyping array
2020-02-10	31604244	International Multiple Sclerosis Genetics Consortium	2019-09-01	Science	www.ncbi.nlm.nih.gov/pubmed/31604244	Multiple sclerosis genomic map implicates peripheral immune cells and microglia in susceptibility.	Multiple sclerosis	14,802 European and unknown ancestry cases, 26,703 European and unknown ancestry controls	32,627 European and unknown ancestry cases, 41,672 European and unknown ancestry controls	1q23.3	1	160734175	CD48	CD48 - SLAMF7	ENSG00000117091	ENSG00000026751		22344	4882	rs983494-G	rs983494	0	983494	regulatory_region_variant	1	NR	6e-16	15.2218		1.0875	NR	Affymetrix, Illumina [8278136] (imputed)	N	multiple sclerosis	http://www.ebi.ac.uk/efo/EFO_0003885	GCST009597	Genome-wide genotyping array
2018-04-25	24076602	Beecham AH	2013-11-01	Nat Genet	www.ncbi.nlm.nih.gov/pubmed/24076602	Analysis of immune-related loci identifies 48 new susceptibility variants for multiple sclerosis.	Multiple sclerosis	14,498 European ancestry cases, 24,091 European ancestry controls	14,802 European ancestry cases, 26,703 European ancestry controls	22q11.22	22	21776836	MAPK1	MAPK1			ENSG00000100030			rs2283792-C	rs2283792	0	2283792	intron_variant	0	0.53	6e-16	15.2218		1.1		Illumina [161311]	N	multiple sclerosis	http://www.ebi.ac.uk/efo/EFO_0003885	GCST005531	Targeted genotyping array [ImmunoChip]
2012-05-11	22457343	Martinelli-Boneschi F	2012-03-28	Mult Scler	www.ncbi.nlm.nih.gov/pubmed/22457343	A genome-wide association study in progressive multiple sclerosis.	Multiple sclerosis	197 European ancestry cases, 234 European ancestry controls	379 European ancestry cases, 398 European ancestry controls	6p21.32	6	32368410	C6orf10	TSBP1, TSBP1, TSBP1, TSBP1, TSBP1, TSBP1, TSBP1, TSBP1, TSBP1-AS1			ENSG00000234280, ENSG00000232106, ENSG00000206245, ENSG00000204296, ENSG00000206310, ENSG00000226892, ENSG00000237881, ENSG00000236672, ENSG00000225914			rs3129934-T	rs3129934	0	3129934	intron_variant	0	0.1	7e-16	15.1549		2.34	[1.90-2.87]	Affymetrix [277866]	N	multiple sclerosis	http://www.ebi.ac.uk/efo/EFO_0003885	GCST001459	Genome-wide genotyping array
2020-02-10	31604244	International Multiple Sclerosis Genetics Consortium	2019-09-01	Science	www.ncbi.nlm.nih.gov/pubmed/31604244	Multiple sclerosis genomic map implicates peripheral immune cells and microglia in susceptibility.	Multiple sclerosis	14,802 European and unknown ancestry cases, 26,703 European and unknown ancestry controls	32,627 European and unknown ancestry cases, 41,672 European and unknown ancestry controls	4q24	4	102990624	SLC9B1	SLC9B1			ENSG00000164037			rs6533052-A	rs6533052	0	6533052	intron_variant	0	NR	7e-16	15.1549		1.0927	NR	Affymetrix, Illumina [8278136] (imputed)	N	multiple sclerosis	http://www.ebi.ac.uk/efo/EFO_0003885	GCST009597	Genome-wide genotyping array
2018-04-25	24076602	Beecham AH	2013-11-01	Nat Genet	www.ncbi.nlm.nih.gov/pubmed/24076602	Analysis of immune-related loci identifies 48 new susceptibility variants for multiple sclerosis.	Multiple sclerosis	14,498 European ancestry cases, 24,091 European ancestry controls	14,802 European ancestry cases, 26,703 European ancestry controls	20q13.12	20	46119308	CD40	CD40			ENSG00000101017			rs4810485-A	rs4810485	0	4810485	intron_variant	0	0.25	8e-16	15.0969		1.11		Illumina [161311]	N	multiple sclerosis	http://www.ebi.ac.uk/efo/EFO_0003885	GCST005531	Targeted genotyping array [ImmunoChip]
2020-02-10	31604244	International Multiple Sclerosis Genetics Consortium	2019-09-01	Science	www.ncbi.nlm.nih.gov/pubmed/31604244	Multiple sclerosis genomic map implicates peripheral immune cells and microglia in susceptibility.	Multiple sclerosis	14,802 European and unknown ancestry cases, 26,703 European and unknown ancestry controls	32,627 European and unknown ancestry cases, 41,672 European and unknown ancestry controls	17q12	17	36486677	ZNHIT3	ZNHIT3, ZNHIT3			ENSG00000278574, ENSG00000273611			rs4796224-G	rs4796224	0	4796224	5_prime_UTR_variant	0	NR	1e-15	15		1.09158	NR	Affymetrix, Illumina [8278136] (imputed)	N	multiple sclerosis	http://www.ebi.ac.uk/efo/EFO_0003885	GCST009597	Genome-wide genotyping array
2020-02-10	31604244	International Multiple Sclerosis Genetics Consortium	2019-09-01	Science	www.ncbi.nlm.nih.gov/pubmed/31604244	Multiple sclerosis genomic map implicates peripheral immune cells and microglia in susceptibility.	Multiple sclerosis	14,802 European and unknown ancestry cases, 26,703 European and unknown ancestry controls	32,627 European and unknown ancestry cases, 41,672 European and unknown ancestry controls				LCK							chr1:32738415-A	chr1:32738415	0			1	NR	1e-15	15		1.13186	NR	Affymetrix, Illumina [8278136] (imputed)	N	multiple sclerosis	http://www.ebi.ac.uk/efo/EFO_0003885	GCST009597	Genome-wide genotyping array
2020-02-10	31604244	International Multiple Sclerosis Genetics Consortium	2019-09-01	Science	www.ncbi.nlm.nih.gov/pubmed/31604244	Multiple sclerosis genomic map implicates peripheral immune cells and microglia in susceptibility.	Multiple sclerosis	14,802 European and unknown ancestry cases, 26,703 European and unknown ancestry controls	32,627 European and unknown ancestry cases, 41,672 European and unknown ancestry controls	1p31.3	1	64963636	JAK1	JAK1			ENSG00000162434			rs72922276-G	rs72922276	0	72922276	intron_variant	0	NR	1e-15	15		1.1642	NR	Affymetrix, Illumina [8278136] (imputed)	N	multiple sclerosis	http://www.ebi.ac.uk/efo/EFO_0003885	GCST009597	Genome-wide genotyping array
2018-06-19	29521573	Buck D	2018-03-01	Mult Scler	www.ncbi.nlm.nih.gov/pubmed/29521573	Effect of HLA-DRB1 alleles and genetic variants on the development of neutralizing antibodies to interferon beta in the BEYOND and BENEFIT trials.	Neutralising antibody response to interferon beta therapy in multiple sclerosis (presence of antibodies)	361 European, Hispanic, Asian, African or unknown ancestry cases, 580 European, Hispanic, Asian, African or unknown ancestry controls	NA	6p21.32	6	32614145	intergenic	HLA-DRB1 - HLA-DQA1	ENSG00000206240	ENSG00000196735		24297	14034	rs522308-T	rs522308	0	522308	intergenic_variant	1	0.25	2e-15	14.699		2.6	[2.05-3.29]	Affymetrix [8671751] (imputed)	N	multiple sclerosis, response to interferon beta, anti-drug antibody measurement	http://www.ebi.ac.uk/efo/EFO_0003885, http://purl.obolibrary.org/obo/GO_0035456, http://www.ebi.ac.uk/efo/EFO_0010559	GCST005706	Genome-wide genotyping array
2017-01-27	27386562	Andlauer TF	2016-06-17	Sci Adv	www.ncbi.nlm.nih.gov/pubmed/27386562	Novel multiple sclerosis susceptibility loci implicated in epigenetic regulation.	Multiple sclerosis	4,888 German ancestry cases, 10,395 German ancestry controls	2,903 Sardinian ancestry cases, 3,323 Sardinian ancestry controls	1q31.2	1	192575969	RGS1	RGS1, AL390957.1			ENSG00000090104, ENSG00000285280			rs7535818-?	rs7535818	0	7535818	non_coding_transcript_exon_variant	0		2e-15	14.699		1.31579		Illumina [at least 8143088] (imputed)	N	multiple sclerosis	http://www.ebi.ac.uk/efo/EFO_0003885	GCST003566	Genome-wide genotyping array
2020-02-10	31604244	International Multiple Sclerosis Genetics Consortium	2019-09-01	Science	www.ncbi.nlm.nih.gov/pubmed/31604244	Multiple sclerosis genomic map implicates peripheral immune cells and microglia in susceptibility.	Multiple sclerosis	14,802 European and unknown ancestry cases, 26,703 European and unknown ancestry controls	32,627 European and unknown ancestry cases, 41,672 European and unknown ancestry controls	14q32.32	14	102799507	TRAF3	TRAF3			ENSG00000131323			rs12147246-A	rs12147246	0	12147246	intron_variant	0	NR	2e-15	14.699		1.09433	NR	Affymetrix, Illumina [8278136] (imputed)	N	multiple sclerosis	http://www.ebi.ac.uk/efo/EFO_0003885	GCST009597	Genome-wide genotyping array
2020-02-10	31604244	International Multiple Sclerosis Genetics Consortium	2019-09-01	Science	www.ncbi.nlm.nih.gov/pubmed/31604244	Multiple sclerosis genomic map implicates peripheral immune cells and microglia in susceptibility.	Multiple sclerosis	14,802 European and unknown ancestry cases, 26,703 European and unknown ancestry controls	32,627 European and unknown ancestry cases, 41,672 European and unknown ancestry controls	1p36.22	1	11796321	MTHFR	MTHFR			ENSG00000177000			rs1801133-G	rs1801133	0	1801133	missense_variant	0	NR	2e-15	14.699		1.10705	NR	Affymetrix, Illumina [8278136] (imputed)	N	multiple sclerosis	http://www.ebi.ac.uk/efo/EFO_0003885	GCST009597	Genome-wide genotyping array
2020-02-10	31604244	International Multiple Sclerosis Genetics Consortium	2019-09-01	Science	www.ncbi.nlm.nih.gov/pubmed/31604244	Multiple sclerosis genomic map implicates peripheral immune cells and microglia in susceptibility.	Multiple sclerosis	14,802 European and unknown ancestry cases, 26,703 European and unknown ancestry controls	32,627 European and unknown ancestry cases, 41,672 European and unknown ancestry controls	10p15.1	10	6028310	IL2RA	AL137186.1, IL2RA			ENSG00000229664, ENSG00000134460			rs12722559-C	rs12722559	0	12722559	intron_variant	0	NR	2e-15	14.699		1.1372	NR	Affymetrix, Illumina [8278136] (imputed)	N	multiple sclerosis	http://www.ebi.ac.uk/efo/EFO_0003885	GCST009597	Genome-wide genotyping array
2018-04-25	24076602	Beecham AH	2013-11-01	Nat Genet	www.ncbi.nlm.nih.gov/pubmed/24076602	Analysis of immune-related loci identifies 48 new susceptibility variants for multiple sclerosis.	Multiple sclerosis	14,498 European ancestry cases, 24,091 European ancestry controls	14,802 European ancestry cases, 26,703 European ancestry controls	3p24.1	3	27715527	EOMES	LINC02084 - EOMES	ENSG00000272282	ENSG00000163508		1522	422	rs2371108-A	rs2371108	0	2371108	regulatory_region_variant	1	0.39	2e-15	14.699		1.1		Illumina [161311]	N	multiple sclerosis	http://www.ebi.ac.uk/efo/EFO_0003885	GCST005531	Targeted genotyping array [ImmunoChip]
2018-04-25	24076602	Beecham AH	2013-11-01	Nat Genet	www.ncbi.nlm.nih.gov/pubmed/24076602	Analysis of immune-related loci identifies 48 new susceptibility variants for multiple sclerosis.	Multiple sclerosis	14,498 European ancestry cases, 24,091 European ancestry controls	14,802 European ancestry cases, 26,703 European ancestry controls	6q15	6	90267049	BACH2	BACH2			ENSG00000112182			rs72928038-A	rs72928038	0	72928038	intron_variant	0	0.19	2e-15	14.699		1.14		Illumina [161311]	N	multiple sclerosis	http://www.ebi.ac.uk/efo/EFO_0003885	GCST005531	Targeted genotyping array [ImmunoChip]
2018-04-25	24076602	Beecham AH	2013-11-01	Nat Genet	www.ncbi.nlm.nih.gov/pubmed/24076602	Analysis of immune-related loci identifies 48 new susceptibility variants for multiple sclerosis.	Multiple sclerosis	14,498 European ancestry cases, 24,091 European ancestry controls	14,802 European ancestry cases, 26,703 European ancestry controls	19p13.11	19	16394295	EPS15L1	EPS15L1			ENSG00000127527			rs1870071-G	rs1870071	0	1870071	intron_variant	0	0.3	2e-15	14.699		1.1		Illumina [161311]	N	multiple sclerosis	http://www.ebi.ac.uk/efo/EFO_0003885	GCST005531	Targeted genotyping array [ImmunoChip]
2012-10-24	21833088	Sawcer S	2011-08-11	Nature	www.ncbi.nlm.nih.gov/pubmed/21833088	Genetic risk and a primary role for cell-mediated immune mechanisms in multiple sclerosis.	Multiple sclerosis	9,772 European ancestry cases, 16,849 European ancestry controls	4,218 European ancestry cases, 7,296 European ancestry controls	3p24.1	3	28029953	intergenic	LINC01967			ENSG00000235493			rs669607-C	rs669607	0	669607	intron_variant	0	NR	2e-15	14.699		1.13	[1.12-1.15]	Illumina [465434]	N	multiple sclerosis	http://www.ebi.ac.uk/efo/EFO_0003885	GCST001198	Genome-wide genotyping array
2020-02-10	31604244	International Multiple Sclerosis Genetics Consortium	2019-09-01	Science	www.ncbi.nlm.nih.gov/pubmed/31604244	Multiple sclerosis genomic map implicates peripheral immune cells and microglia in susceptibility.	Multiple sclerosis	14,802 European and unknown ancestry cases, 26,703 European and unknown ancestry controls	32,627 European and unknown ancestry cases, 41,672 European and unknown ancestry controls	16p13.3	16	1017832	SOX8	AC009041.1 - SSTR5-AS1	ENSG00000260496	ENSG00000261713		16906	46261	rs405343-T	rs405343	0	405343	intergenic_variant	1	NR	3e-15	14.5229		1.10108	NR	Affymetrix, Illumina [8278136] (imputed)	N	multiple sclerosis	http://www.ebi.ac.uk/efo/EFO_0003885	GCST009597	Genome-wide genotyping array
2018-04-25	24076602	Beecham AH	2013-11-01	Nat Genet	www.ncbi.nlm.nih.gov/pubmed/24076602	Analysis of immune-related loci identifies 48 new susceptibility variants for multiple sclerosis.	Multiple sclerosis	14,498 European ancestry cases, 24,091 European ancestry controls	14,802 European ancestry cases, 26,703 European ancestry controls	10q22.3	10	79288854	ZMIZ1	ZMIZ1			ENSG00000108175			rs1782645-A	rs1782645	0	1782645	intron_variant	0	0.41	3e-15	14.5229		1.1		Illumina [161311]	N	multiple sclerosis	http://www.ebi.ac.uk/efo/EFO_0003885	GCST005531	Targeted genotyping array [ImmunoChip]
2018-04-25	24076602	Beecham AH	2013-11-01	Nat Genet	www.ncbi.nlm.nih.gov/pubmed/24076602	Analysis of immune-related loci identifies 48 new susceptibility variants for multiple sclerosis.	Multiple sclerosis	14,498 European ancestry cases, 24,091 European ancestry controls	14,802 European ancestry cases, 26,703 European ancestry controls	11q23.3	11	118854185	CXCR5	AP004609.1 - CXCR5	ENSG00000201535	ENSG00000160683		18074	29707	rs9736016-T	rs9736016	0	9736016	intergenic_variant	1	0.63	3e-15	14.5229		1.1		Illumina [161311]	N	multiple sclerosis	http://www.ebi.ac.uk/efo/EFO_0003885	GCST005531	Targeted genotyping array [ImmunoChip]
2015-11-03	25616667	Goris A	2015-01-22	Brain	www.ncbi.nlm.nih.gov/pubmed/25616667	Genetic variants are major determinants of CSF antibody levels in multiple sclerosis.	Oligoclonal band status in multiple sclerosis	2,232 European ancestry OCB positive individuals, 275 European ancestry OCB negative individuals, 439 OCB positive individuals, 80 OCB negative individuals	3,026 OCB positive individuals, 452 OCB negative individuals	6p21.32	6;6;6	32624423;32445274;32714360	HLA-DQA1, HLA-DRB1	HLA-DRB1 - HLA-DQA1; HLA-DRA - HLA-DRB9; MTCO3P1 - AL662789.1						rs9271640-G; rs3135388-A; rs3957148-A	rs9271640; rs3135388; rs3957148	0		regulatory_region_variant; intergenic_variant; intergenic_variant		0.28	4e-15	14.3979		2.23	[1.82-2.74]	NR [485522]	N	multiple sclerosis, oligoclonal band measurement	http://www.ebi.ac.uk/efo/EFO_0003885, http://www.ebi.ac.uk/efo/EFO_0005206	GCST002758	Genome-wide genotyping array
2020-02-10	31604244	International Multiple Sclerosis Genetics Consortium	2019-09-01	Science	www.ncbi.nlm.nih.gov/pubmed/31604244	Multiple sclerosis genomic map implicates peripheral immune cells and microglia in susceptibility.	Multiple sclerosis	14,802 European and unknown ancestry cases, 26,703 European and unknown ancestry controls	32,627 European and unknown ancestry cases, 41,672 European and unknown ancestry controls	5q11.2	5	56148856	ANKRD55	ANKRD55			ENSG00000164512			rs7731626-G	rs7731626	0	7731626	intron_variant	0	NR	4e-15	14.3979		1.0944	NR	Affymetrix, Illumina [8278136] (imputed)	N	multiple sclerosis	http://www.ebi.ac.uk/efo/EFO_0003885	GCST009597	Genome-wide genotyping array
2013-06-13	23472185	Mero IL	2013-03-05	PLoS One	www.ncbi.nlm.nih.gov/pubmed/23472185	Oligoclonal band status in Scandinavian multiple sclerosis patients is associated with specific genetic risk alleles.	Multiple sclerosis (OCB status)	1,367 European ancestry OCB positive cases, 161 European ancestry OCB negative cases, 428 European ancestry controls	NA	6p21.32	6	32553130	HLA-DRB1	HLA-DRB6			ENSG00000229391			rs3828840-?	rs3828840	0	3828840	intron_variant	0	NR	5e-15	14.301	(OCB positive vs. controls)	1.94	[1.64-2.29]	Illumina [495970]	N	multiple sclerosis, oligoclonal band measurement	http://www.ebi.ac.uk/efo/EFO_0003885, http://www.ebi.ac.uk/efo/EFO_0005206	GCST001892	Genome-wide genotyping array
2013-06-13	23472185	Mero IL	2013-03-05	PLoS One	www.ncbi.nlm.nih.gov/pubmed/23472185	Oligoclonal band status in Scandinavian multiple sclerosis patients is associated with specific genetic risk alleles.	Multiple sclerosis (OCB status)	1,367 European ancestry OCB positive cases, 161 European ancestry OCB negative cases, 428 European ancestry controls	NA	6p21.32	6	32695854	HLA-DQB1	HLA-DQB1 - MTCO3P1	ENSG00000231286	ENSG00000237145		27471	10270	rs3129720-?	rs3129720	0	3129720	intergenic_variant	1	NR	5e-15	14.301	(OCB positive vs. controls)	1.91	[1.62-2.24]	Illumina [495970]	N	multiple sclerosis, oligoclonal band measurement	http://www.ebi.ac.uk/efo/EFO_0003885, http://www.ebi.ac.uk/efo/EFO_0005206	GCST001892	Genome-wide genotyping array
2013-06-13	23472185	Mero IL	2013-03-05	PLoS One	www.ncbi.nlm.nih.gov/pubmed/23472185	Oligoclonal band status in Scandinavian multiple sclerosis patients is associated with specific genetic risk alleles.	Multiple sclerosis (OCB status)	1,367 European ancestry OCB positive cases, 161 European ancestry OCB negative cases	3,029 European ancestry OCB positive cases, 374 European ancestry OCB negative cases	6p21.32	6	32438565	HLA-DRA	TSBP1-AS1 - HLA-DRA	ENSG00000225914	ENSG00000227993		30802	1313	rs3129871-?	rs3129871	0	3129871	intergenic_variant	1	NR	6e-15	14.2218		1.72	[1.59-1.86]	Illumina [495970]	N	multiple sclerosis	http://www.ebi.ac.uk/efo/EFO_0003885	GCST001891	Genome-wide genotyping array
2018-04-25	24076602	Beecham AH	2013-11-01	Nat Genet	www.ncbi.nlm.nih.gov/pubmed/24076602	Analysis of immune-related loci identifies 48 new susceptibility variants for multiple sclerosis.	Multiple sclerosis	14,498 European ancestry cases, 24,091 European ancestry controls	14,802 European ancestry cases, 26,703 European ancestry controls	19q13.33	19	49367386	DKKL1	DKKL1			ENSG00000104901			rs8107548-G	rs8107548	0	8107548	intron_variant	0	0.26	6e-15	14.2218		1.11		Illumina [161311]	N	multiple sclerosis	http://www.ebi.ac.uk/efo/EFO_0003885	GCST005531	Targeted genotyping array [ImmunoChip]
2018-04-25	24076602	Beecham AH	2013-11-01	Nat Genet	www.ncbi.nlm.nih.gov/pubmed/24076602	Analysis of immune-related loci identifies 48 new susceptibility variants for multiple sclerosis.	Multiple sclerosis	14,498 European ancestry cases, 24,091 European ancestry controls	14,802 European ancestry cases, 26,703 European ancestry controls	11q23.3	11	118885029	CXCR5	CXCR5			ENSG00000160683			rs523604-A	rs523604	0	523604	intron_variant	0	0.54	6e-15	14.2218	(conditioned on rs9736016 and rs533646)	1.1		Illumina [161311]	N	multiple sclerosis	http://www.ebi.ac.uk/efo/EFO_0003885	GCST005531	Targeted genotyping array [ImmunoChip]
2012-10-24	21833088	Sawcer S	2011-08-11	Nature	www.ncbi.nlm.nih.gov/pubmed/21833088	Genetic risk and a primary role for cell-mediated immune mechanisms in multiple sclerosis.	Multiple sclerosis	9,772 European ancestry cases, 16,849 European ancestry controls	4,218 European ancestry cases, 7,296 European ancestry controls	1p22.1	1	92682820	EVI5	EVI5			ENSG00000067208			rs11810217-A	rs11810217	0	11810217	intron_variant	0	NR	6e-15	14.2218		1.15	[1.13-1.16]	Illumina [465434]	N	multiple sclerosis	http://www.ebi.ac.uk/efo/EFO_0003885	GCST001198	Genome-wide genotyping array
2012-10-24	21833088	Sawcer S	2011-08-11	Nature	www.ncbi.nlm.nih.gov/pubmed/21833088	Genetic risk and a primary role for cell-mediated immune mechanisms in multiple sclerosis.	Multiple sclerosis	9,772 European ancestry cases, 16,849 European ancestry controls	4,218 European ancestry cases, 7,296 European ancestry controls	6q25.3	6	159044945	TAGAP	AL035530.2, AL035530.1, TAGAP			ENSG00000271913, ENSG00000226032, ENSG00000164691			rs1738074-G	rs1738074	0	1738074	5_prime_UTR_variant	0	NR	7e-15	14.1549		1.13	[1.12-1.15]	Illumina [465434]	N	multiple sclerosis	http://www.ebi.ac.uk/efo/EFO_0003885	GCST001198	Genome-wide genotyping array
2020-02-10	31604244	International Multiple Sclerosis Genetics Consortium	2019-09-01	Science	www.ncbi.nlm.nih.gov/pubmed/31604244	Multiple sclerosis genomic map implicates peripheral immune cells and microglia in susceptibility.	Multiple sclerosis	14,802 European and unknown ancestry cases, 26,703 European and unknown ancestry controls	32,627 European and unknown ancestry cases, 41,672 European and unknown ancestry controls	1p22.1	1	92474402	GFI1	GFI1			ENSG00000162676			rs58394161-C	rs58394161	0	58394161	3_prime_UTR_variant	0	NR	1e-14	14		1.13263	NR	Affymetrix, Illumina [8278136] (imputed)	N	multiple sclerosis	http://www.ebi.ac.uk/efo/EFO_0003885	GCST009597	Genome-wide genotyping array
2012-10-24	21833088	Sawcer S	2011-08-11	Nature	www.ncbi.nlm.nih.gov/pubmed/21833088	Genetic risk and a primary role for cell-mediated immune mechanisms in multiple sclerosis.	Multiple sclerosis	9,772 European ancestry cases, 16,849 European ancestry controls	4,218 European ancestry cases, 7,296 European ancestry controls	1p36.32	1	2792599	MMEL1	TTC34			ENSG00000215912			rs4648356-C	rs4648356	0	4648356	intron_variant	0	NR	1e-14	14		1.14	[1.12-1.16]	Illumina [465434]	N	multiple sclerosis	http://www.ebi.ac.uk/efo/EFO_0003885	GCST001198	Genome-wide genotyping array
2018-04-25	24076602	Beecham AH	2013-11-01	Nat Genet	www.ncbi.nlm.nih.gov/pubmed/24076602	Analysis of immune-related loci identifies 48 new susceptibility variants for multiple sclerosis.	Multiple sclerosis	14,498 European ancestry cases, 24,091 European ancestry controls	14,802 European ancestry cases, 26,703 European ancestry controls	2p16.1	2	60868110	FLJ16341	LINC01185			ENSG00000228414			rs842639-A	rs842639	0	842639	intron_variant	0	0.67	2e-14	13.699		1.1		Illumina [161311]	N	multiple sclerosis	http://www.ebi.ac.uk/efo/EFO_0003885	GCST005531	Targeted genotyping array [ImmunoChip]
2018-04-25	24076602	Beecham AH	2013-11-01	Nat Genet	www.ncbi.nlm.nih.gov/pubmed/24076602	Analysis of immune-related loci identifies 48 new susceptibility variants for multiple sclerosis.	Multiple sclerosis	14,498 European ancestry cases, 24,091 European ancestry controls	14,802 European ancestry cases, 26,703 European ancestry controls	19p13.2	19	10352442	TYK2	TYK2			ENSG00000105397			rs34536443-C	rs34536443	0	34536443	missense_variant	0	0.96	2e-14	13.699		1.29		Illumina [161311]	N	multiple sclerosis	http://www.ebi.ac.uk/efo/EFO_0003885	GCST005531	Targeted genotyping array [ImmunoChip]
2020-02-10	31604244	International Multiple Sclerosis Genetics Consortium	2019-09-01	Science	www.ncbi.nlm.nih.gov/pubmed/31604244	Multiple sclerosis genomic map implicates peripheral immune cells and microglia in susceptibility.	Multiple sclerosis	14,802 European and unknown ancestry cases, 26,703 European and unknown ancestry controls	32,627 European and unknown ancestry cases, 41,672 European and unknown ancestry controls	5q31.1	5	134114136	TCF7	AC008608.1 - TCF7	ENSG00000271128	ENSG00000081059		32096	545	rs244656-A	rs244656	0	244656	regulatory_region_variant	1	NR	3e-14	13.5229		1.1116	NR	Affymetrix, Illumina [8278136] (imputed)	N	multiple sclerosis	http://www.ebi.ac.uk/efo/EFO_0003885	GCST009597	Genome-wide genotyping array
2020-02-10	31604244	International Multiple Sclerosis Genetics Consortium	2019-09-01	Science	www.ncbi.nlm.nih.gov/pubmed/31604244	Multiple sclerosis genomic map implicates peripheral immune cells and microglia in susceptibility.	Multiple sclerosis	14,802 European and unknown ancestry cases, 26,703 European and unknown ancestry controls	32,627 European and unknown ancestry cases, 41,672 European and unknown ancestry controls	3p24.3	3	18757356	SATB1-AS1	SATB1-AS1			ENSG00000228956			rs9863496-C	rs9863496	0	9863496	intron_variant	0	NR	3e-14	13.5229		1.0755	NR	Affymetrix, Illumina [8278136] (imputed)	N	multiple sclerosis	http://www.ebi.ac.uk/efo/EFO_0003885	GCST009597	Genome-wide genotyping array
2020-02-10	31604244	International Multiple Sclerosis Genetics Consortium	2019-09-01	Science	www.ncbi.nlm.nih.gov/pubmed/31604244	Multiple sclerosis genomic map implicates peripheral immune cells and microglia in susceptibility.	Multiple sclerosis	14,802 European and unknown ancestry cases, 26,703 European and unknown ancestry controls	32,627 European and unknown ancestry cases, 41,672 European and unknown ancestry controls	1q23.2	1	160420194	VANGL2	VANGL2			ENSG00000162738			rs3737798-A	rs3737798	0	3737798	intron_variant	0	NR	4e-14	13.3979		1.0741	NR	Affymetrix, Illumina [8278136] (imputed)	N	multiple sclerosis	http://www.ebi.ac.uk/efo/EFO_0003885	GCST009597	Genome-wide genotyping array
2020-02-10	31604244	International Multiple Sclerosis Genetics Consortium	2019-09-01	Science	www.ncbi.nlm.nih.gov/pubmed/31604244	Multiple sclerosis genomic map implicates peripheral immune cells and microglia in susceptibility.	Multiple sclerosis	14,802 European and unknown ancestry cases, 26,703 European and unknown ancestry controls	32,627 European and unknown ancestry cases, 41,672 European and unknown ancestry controls	20q13.33	20	63743088	SLC2A4RG	SLC2A4RG			ENSG00000125520			rs6742-C	rs6742	0	6742	3_prime_UTR_variant	0	NR	4e-14	13.3979		1.1492	NR	Affymetrix, Illumina [8278136] (imputed)	N	multiple sclerosis	http://www.ebi.ac.uk/efo/EFO_0003885	GCST009597	Genome-wide genotyping array
2020-02-10	31604244	International Multiple Sclerosis Genetics Consortium	2019-09-01	Science	www.ncbi.nlm.nih.gov/pubmed/31604244	Multiple sclerosis genomic map implicates peripheral immune cells and microglia in susceptibility.	Multiple sclerosis	14,802 European and unknown ancestry cases, 26,703 European and unknown ancestry controls	32,627 European and unknown ancestry cases, 41,672 European and unknown ancestry controls	16q23.2	16	79618823	MAF	AC009159.3 - AC009159.1	ENSG00000278058	ENSG00000275040		12218	646	rs6564681-C	rs6564681	0	6564681	regulatory_region_variant	1	NR	4e-14	13.3979		1.08085	NR	Affymetrix, Illumina [8278136] (imputed)	N	multiple sclerosis	http://www.ebi.ac.uk/efo/EFO_0003885	GCST009597	Genome-wide genotyping array
2012-10-24	21833088	Sawcer S	2011-08-11	Nature	www.ncbi.nlm.nih.gov/pubmed/21833088	Genetic risk and a primary role for cell-mediated immune mechanisms in multiple sclerosis.	Multiple sclerosis	9,772 European ancestry cases, 16,849 European ancestry controls	4,218 European ancestry cases, 7,296 European ancestry controls	12p13.31	12	6330843	TNFRSF1A	TNFRSF1A			ENSG00000067182			rs1800693-G	rs1800693	0	1800693	non_coding_transcript_exon_variant	0	NR	4e-14	13.3979		1.12	[1.11-1.14]	Illumina [465434]	N	multiple sclerosis	http://www.ebi.ac.uk/efo/EFO_0003885	GCST001198	Genome-wide genotyping array
2020-02-10	31604244	International Multiple Sclerosis Genetics Consortium	2019-09-01	Science	www.ncbi.nlm.nih.gov/pubmed/31604244	Multiple sclerosis genomic map implicates peripheral immune cells and microglia in susceptibility.	Multiple sclerosis	14,802 European and unknown ancestry cases, 26,703 European and unknown ancestry controls	32,627 European and unknown ancestry cases, 41,672 European and unknown ancestry controls	16q23.2	16	79316307	WWOX	RNA5SP431 - AC084064.1	ENSG00000222244	ENSG00000261472		51734	189296	rs17724508-T	rs17724508	0	17724508	regulatory_region_variant	1	NR	6e-14	13.2218		1.1431	NR	Affymetrix, Illumina [8278136] (imputed)	N	multiple sclerosis	http://www.ebi.ac.uk/efo/EFO_0003885	GCST009597	Genome-wide genotyping array
2018-04-25	24076602	Beecham AH	2013-11-01	Nat Genet	www.ncbi.nlm.nih.gov/pubmed/24076602	Analysis of immune-related loci identifies 48 new susceptibility variants for multiple sclerosis.	Multiple sclerosis	14,498 European ancestry cases, 24,091 European ancestry controls	14,802 European ancestry cases, 26,703 European ancestry controls	7p14.1	7	37342861	ELMO1	ELMO1			ENSG00000155849			rs60600003-C	rs60600003	0	60600003	intron_variant	0	0.1	6e-14	13.2218		1.15		Illumina [161311]	N	multiple sclerosis	http://www.ebi.ac.uk/efo/EFO_0003885	GCST005531	Targeted genotyping array [ImmunoChip]
2018-04-25	24076602	Beecham AH	2013-11-01	Nat Genet	www.ncbi.nlm.nih.gov/pubmed/24076602	Analysis of immune-related loci identifies 48 new susceptibility variants for multiple sclerosis.	Multiple sclerosis	14,498 European ancestry cases, 24,091 European ancestry controls	14,802 European ancestry cases, 26,703 European ancestry controls	12p13.31	12	6394334	LTBR	AC005840.2			ENSG00000256433			rs12296430-C	rs12296430	0	12296430	splice_region_variant	0	0.21	7e-14	13.1549		1.12		Illumina [161311]	N	multiple sclerosis	http://www.ebi.ac.uk/efo/EFO_0003885	GCST005531	Targeted genotyping array [ImmunoChip]
2015-11-03	25616667	Goris A	2015-01-22	Brain	www.ncbi.nlm.nih.gov/pubmed/25616667	Genetic variants are major determinants of CSF antibody levels in multiple sclerosis.	Immunoglobulin G index levels in multiple sclerosis	773 European ancestry Individuals, 165 Individuals	2,072 Individuals	6p21.32	6;6;6	32624423;32696074;32714360	HLA-DQA1, HLA-DRB1	HLA-DRB1 - HLA-DQA1; HLA-DQB1 - MTCO3P1; MTCO3P1 - AL662789.1						rs9271640-A; rs6457617-G; rs3957148-A	rs9271640; rs6457617; rs3957148	0		regulatory_region_variant; intergenic_variant; intergenic_variant		0.28	8e-14	13.0969				NR [485236]	N	multiple sclerosis, IgG index	http://www.ebi.ac.uk/efo/EFO_0003885, http://www.ebi.ac.uk/efo/EFO_0006929	GCST002757	Genome-wide genotyping array
2020-02-10	31604244	International Multiple Sclerosis Genetics Consortium	2019-09-01	Science	www.ncbi.nlm.nih.gov/pubmed/31604244	Multiple sclerosis genomic map implicates peripheral immune cells and microglia in susceptibility.	Multiple sclerosis	14,802 European and unknown ancestry cases, 26,703 European and unknown ancestry controls	32,627 European and unknown ancestry cases, 41,672 European and unknown ancestry controls	17q21.1	17	40096407	NR1D1	NR1D1			ENSG00000126368			rs883871-A	rs883871	0	883871	intron_variant	0	NR	9e-14	13.0458		1.12803	NR	Affymetrix, Illumina [8278136] (imputed)	N	multiple sclerosis	http://www.ebi.ac.uk/efo/EFO_0003885	GCST009597	Genome-wide genotyping array
2020-02-10	31604244	International Multiple Sclerosis Genetics Consortium	2019-09-01	Science	www.ncbi.nlm.nih.gov/pubmed/31604244	Multiple sclerosis genomic map implicates peripheral immune cells and microglia in susceptibility.	Multiple sclerosis	14,802 European and unknown ancestry cases, 26,703 European and unknown ancestry controls	32,627 European and unknown ancestry cases, 41,672 European and unknown ancestry controls	1q32.3	1	212704434	BATF3	BATF3 - NSL1	ENSG00000123685	ENSG00000117697		4594	21719	rs9308424-G	rs9308424	0	9308424	intergenic_variant	1	NR	9e-14	13.0458		1.09457	NR	Affymetrix, Illumina [8278136] (imputed)	N	multiple sclerosis	http://www.ebi.ac.uk/efo/EFO_0003885	GCST009597	Genome-wide genotyping array
2012-10-24	21833088	Sawcer S	2011-08-11	Nature	www.ncbi.nlm.nih.gov/pubmed/21833088	Genetic risk and a primary role for cell-mediated immune mechanisms in multiple sclerosis.	Multiple sclerosis	9,772 European ancestry cases, 16,849 European ancestry controls	4,218 European ancestry cases, 7,296 European ancestry controls	19p13.3	19	6668961	TNFSF14	TNFSF14			ENSG00000125735			rs1077667-G	rs1077667	0	1077667	intron_variant	0	NR	9e-14	13.0458		1.16	[1.14-1.18]	Illumina [465434]	N	multiple sclerosis	http://www.ebi.ac.uk/efo/EFO_0003885	GCST001198	Genome-wide genotyping array
2020-02-10	31604244	International Multiple Sclerosis Genetics Consortium	2019-09-01	Science	www.ncbi.nlm.nih.gov/pubmed/31604244	Multiple sclerosis genomic map implicates peripheral immune cells and microglia in susceptibility.	Multiple sclerosis	14,802 European and unknown ancestry cases, 26,703 European and unknown ancestry controls	32,627 European and unknown ancestry cases, 41,672 European and unknown ancestry controls	11p11.2	11	47338861	MYBPC3	MYBPC3			ENSG00000134571			rs2269434-C	rs2269434	0	2269434	intron_variant	0	NR	1e-13	13		1.09063	NR	Affymetrix, Illumina [8278136] (imputed)	N	multiple sclerosis	http://www.ebi.ac.uk/efo/EFO_0003885	GCST009597	Genome-wide genotyping array
2018-04-25	24076602	Beecham AH	2013-11-01	Nat Genet	www.ncbi.nlm.nih.gov/pubmed/24076602	Analysis of immune-related loci identifies 48 new susceptibility variants for multiple sclerosis.	Multiple sclerosis	14,498 European ancestry cases, 24,091 European ancestry controls	14,802 European ancestry cases, 26,703 European ancestry controls	2p14	2	68360345	PLEK	CNRIP1 - AC015969.1	ENSG00000119865	ENSG00000203395		40294	869	rs7595717-A	rs7595717	0	7595717	regulatory_region_variant	1	0.27	1e-13	13		1.1		Illumina [161311]	N	multiple sclerosis	http://www.ebi.ac.uk/efo/EFO_0003885	GCST005531	Targeted genotyping array [ImmunoChip]
2018-04-25	24076602	Beecham AH	2013-11-01	Nat Genet	www.ncbi.nlm.nih.gov/pubmed/24076602	Analysis of immune-related loci identifies 48 new susceptibility variants for multiple sclerosis.	Multiple sclerosis	14,498 European ancestry cases, 24,091 European ancestry controls	14,802 European ancestry cases, 26,703 European ancestry controls	17q21.32	17	47519732	NPEPPS	MRPL45P2 - NPEPPS	ENSG00000228782	ENSG00000141279		27240	3210	rs4794058-A	rs4794058	0	4794058	regulatory_region_variant	1	0.52	1e-13	13		1.09		Illumina [161311]	N	multiple sclerosis	http://www.ebi.ac.uk/efo/EFO_0003885	GCST005531	Targeted genotyping array [ImmunoChip]
2012-10-24	21833088	Sawcer S	2011-08-11	Nature	www.ncbi.nlm.nih.gov/pubmed/21833088	Genetic risk and a primary role for cell-mediated immune mechanisms in multiple sclerosis.	Multiple sclerosis	9,772 European ancestry cases, 16,849 European ancestry controls	4,218 European ancestry cases, 7,296 European ancestry controls	6q23.3	6	135418217	AHI1	AHI1			ENSG00000135541			rs11154801-A	rs11154801	0	11154801	intron_variant	0	NR	1e-13	13		1.13	[1.11-1.15]	Illumina [465434]	N	multiple sclerosis	http://www.ebi.ac.uk/efo/EFO_0003885	GCST001198	Genome-wide genotyping array
2020-02-10	31604244	International Multiple Sclerosis Genetics Consortium	2019-09-01	Science	www.ncbi.nlm.nih.gov/pubmed/31604244	Multiple sclerosis genomic map implicates peripheral immune cells and microglia in susceptibility.	Multiple sclerosis	14,802 European and unknown ancestry cases, 26,703 European and unknown ancestry controls	32,627 European and unknown ancestry cases, 41,672 European and unknown ancestry controls	6p22.3	6	16672529	ATXN1	ATXN1			ENSG00000124788			rs719316-T	rs719316	0	719316	intron_variant	0	NR	2e-13	12.699		1.0723	NR	Affymetrix, Illumina [8278136] (imputed)	N	multiple sclerosis	http://www.ebi.ac.uk/efo/EFO_0003885	GCST009597	Genome-wide genotyping array
2020-02-10	31604244	International Multiple Sclerosis Genetics Consortium	2019-09-01	Science	www.ncbi.nlm.nih.gov/pubmed/31604244	Multiple sclerosis genomic map implicates peripheral immune cells and microglia in susceptibility.	Multiple sclerosis	14,802 European and unknown ancestry cases, 26,703 European and unknown ancestry controls	32,627 European and unknown ancestry cases, 41,672 European and unknown ancestry controls	2q32.3	2	191124630	STAT4	STAT4			ENSG00000138378			rs6738544-C	rs6738544	0	6738544	intron_variant	0	NR	2e-13	12.699		1.0741	NR	Affymetrix, Illumina [8278136] (imputed)	N	multiple sclerosis	http://www.ebi.ac.uk/efo/EFO_0003885	GCST009597	Genome-wide genotyping array
2020-02-10	31604244	International Multiple Sclerosis Genetics Consortium	2019-09-01	Science	www.ncbi.nlm.nih.gov/pubmed/31604244	Multiple sclerosis genomic map implicates peripheral immune cells and microglia in susceptibility.	Multiple sclerosis	14,802 European and unknown ancestry cases, 26,703 European and unknown ancestry controls	32,627 European and unknown ancestry cases, 41,672 European and unknown ancestry controls	5q31.1	5	134555592	JADE2	JADE2			ENSG00000043143			rs2084007-C	rs2084007	0	2084007	intron_variant	0	NR	2e-13	12.699		1.0835	NR	Affymetrix, Illumina [8278136] (imputed)	N	multiple sclerosis	http://www.ebi.ac.uk/efo/EFO_0003885	GCST009597	Genome-wide genotyping array
2018-04-25	24076602	Beecham AH	2013-11-01	Nat Genet	www.ncbi.nlm.nih.gov/pubmed/24076602	Analysis of immune-related loci identifies 48 new susceptibility variants for multiple sclerosis.	Multiple sclerosis	14,498 European ancestry cases, 24,091 European ancestry controls	14,802 European ancestry cases, 26,703 European ancestry controls	12q24.31	12	123108835	PITPNM2	PITPNM2			ENSG00000090975			rs7132277-A	rs7132277	0	7132277	intron_variant	0	0.19	2e-13	12.699		1.12		Illumina [161311]	N	multiple sclerosis	http://www.ebi.ac.uk/efo/EFO_0003885	GCST005531	Targeted genotyping array [ImmunoChip]
2018-04-25	24076602	Beecham AH	2013-11-01	Nat Genet	www.ncbi.nlm.nih.gov/pubmed/24076602	Analysis of immune-related loci identifies 48 new susceptibility variants for multiple sclerosis.	Multiple sclerosis	14,498 European ancestry cases, 24,091 European ancestry controls	14,802 European ancestry cases, 26,703 European ancestry controls	20q13.2	20	54174979	CYP24A1	CYP24A1 - AL133335.2	ENSG00000019186	ENSG00000286587		993	3435	rs2248359-G	rs2248359	0	2248359	regulatory_region_variant	1	0.62	2e-13	12.699		1.09		Illumina [161311]	N	multiple sclerosis	http://www.ebi.ac.uk/efo/EFO_0003885	GCST005531	Targeted genotyping array [ImmunoChip]
2020-02-10	31604244	International Multiple Sclerosis Genetics Consortium	2019-09-01	Science	www.ncbi.nlm.nih.gov/pubmed/31604244	Multiple sclerosis genomic map implicates peripheral immune cells and microglia in susceptibility.	Multiple sclerosis	14,802 European and unknown ancestry cases, 26,703 European and unknown ancestry controls	32,627 European and unknown ancestry cases, 41,672 European and unknown ancestry controls	12q24.31	12	123119506	PITPNM2	PITPNM2			ENSG00000090975			rs7975763-T	rs7975763	0	7975763	intron_variant	0	NR	3e-13	12.5229		1.0853	NR	Affymetrix, Illumina [8278136] (imputed)	N	multiple sclerosis	http://www.ebi.ac.uk/efo/EFO_0003885	GCST009597	Genome-wide genotyping array
2018-04-25	24076602	Beecham AH	2013-11-01	Nat Genet	www.ncbi.nlm.nih.gov/pubmed/24076602	Analysis of immune-related loci identifies 48 new susceptibility variants for multiple sclerosis.	Multiple sclerosis	14,498 European ancestry cases, 24,091 European ancestry controls	14,802 European ancestry cases, 26,703 European ancestry controls	5q11.2	5	56144903	ANKRD55	ANKRD55			ENSG00000164512			rs71624119-G	rs71624119	0	71624119	intron_variant	0	0.76	3e-13	12.5229		1.11		Illumina [161311]	N	multiple sclerosis	http://www.ebi.ac.uk/efo/EFO_0003885	GCST005531	Targeted genotyping array [ImmunoChip]
2018-04-25	24076602	Beecham AH	2013-11-01	Nat Genet	www.ncbi.nlm.nih.gov/pubmed/24076602	Analysis of immune-related loci identifies 48 new susceptibility variants for multiple sclerosis.	Multiple sclerosis	14,498 European ancestry cases, 24,091 European ancestry controls	14,802 European ancestry cases, 26,703 European ancestry controls	14q32.32	14	102797451	TRAF3	TRAF3			ENSG00000131323			rs12148050-A	rs12148050	0	12148050	intron_variant	0	0.36	5e-13	12.301		1.09		Illumina [161311]	N	multiple sclerosis	http://www.ebi.ac.uk/efo/EFO_0003885	GCST005531	Targeted genotyping array [ImmunoChip]
2020-02-10	31604244	International Multiple Sclerosis Genetics Consortium	2019-09-01	Science	www.ncbi.nlm.nih.gov/pubmed/31604244	Multiple sclerosis genomic map implicates peripheral immune cells and microglia in susceptibility.	Multiple sclerosis	14,802 European and unknown ancestry cases, 26,703 European and unknown ancestry controls	32,627 European and unknown ancestry cases, 41,672 European and unknown ancestry controls	8q24.21	8	127163451	PRNCR1	CASC19, PCAT1			ENSG00000254166, ENSG00000253438			rs735542-A	rs735542	0	735542	intron_variant	0	NR	6e-13	12.2218		1.0728	NR	Affymetrix, Illumina [8278136] (imputed)	N	multiple sclerosis	http://www.ebi.ac.uk/efo/EFO_0003885	GCST009597	Genome-wide genotyping array
2020-02-10	31604244	International Multiple Sclerosis Genetics Consortium	2019-09-01	Science	www.ncbi.nlm.nih.gov/pubmed/31604244	Multiple sclerosis genomic map implicates peripheral immune cells and microglia in susceptibility.	Multiple sclerosis	14,802 European and unknown ancestry cases, 26,703 European and unknown ancestry controls	32,627 European and unknown ancestry cases, 41,672 European and unknown ancestry controls	14q24.3	14	75547955	BATF	BATF - AC007182.1	ENSG00000156127	ENSG00000224721		962	26933	rs34695601-T	rs34695601	0	34695601	regulatory_region_variant	1	NR	6e-13	12.2218		1.0832	NR	Affymetrix, Illumina [8278136] (imputed)	N	multiple sclerosis	http://www.ebi.ac.uk/efo/EFO_0003885	GCST009597	Genome-wide genotyping array
2020-02-10	31604244	International Multiple Sclerosis Genetics Consortium	2019-09-01	Science	www.ncbi.nlm.nih.gov/pubmed/31604244	Multiple sclerosis genomic map implicates peripheral immune cells and microglia in susceptibility.	Multiple sclerosis	14,802 European and unknown ancestry cases, 26,703 European and unknown ancestry controls	32,627 European and unknown ancestry cases, 41,672 European and unknown ancestry controls	5q31.3	5	142159774	NDFIP1	NDFIP1 - AC091825.3	ENSG00000131507	ENSG00000280047		5334	5993	rs249677-A	rs249677	0	249677	regulatory_region_variant	1	NR	6e-13	12.2218		1.07377	NR	Affymetrix, Illumina [8278136] (imputed)	N	multiple sclerosis	http://www.ebi.ac.uk/efo/EFO_0003885	GCST009597	Genome-wide genotyping array
2018-04-25	24076602	Beecham AH	2013-11-01	Nat Genet	www.ncbi.nlm.nih.gov/pubmed/24076602	Analysis of immune-related loci identifies 48 new susceptibility variants for multiple sclerosis.	Multiple sclerosis	14,498 European ancestry cases, 24,091 European ancestry controls	14,802 European ancestry cases, 26,703 European ancestry controls	6q23.3	6	137923679	TNFAIP3	AL591468.1 - LINC02528	ENSG00000287393	ENSG00000226004		20103	19400	rs67297943-A	rs67297943	0	67297943	intergenic_variant	1	0.8	6e-13	12.2218		1.11		Illumina [161311]	N	multiple sclerosis	http://www.ebi.ac.uk/efo/EFO_0003885	GCST005531	Targeted genotyping array [ImmunoChip]
2018-04-25	24076602	Beecham AH	2013-11-01	Nat Genet	www.ncbi.nlm.nih.gov/pubmed/24076602	Analysis of immune-related loci identifies 48 new susceptibility variants for multiple sclerosis.	Multiple sclerosis	14,498 European ancestry cases, 24,091 European ancestry controls	14,802 European ancestry cases, 26,703 European ancestry controls	12p13.31	12	9753094	CD69	CD69			ENSG00000110848			rs11052877-G	rs11052877	0	11052877	3_prime_UTR_variant	0	0.38	6e-13	12.2218		1.09		Illumina [161311]	N	multiple sclerosis	http://www.ebi.ac.uk/efo/EFO_0003885	GCST005531	Targeted genotyping array [ImmunoChip]
2012-10-24	21833088	Sawcer S	2011-08-11	Nature	www.ncbi.nlm.nih.gov/pubmed/21833088	Genetic risk and a primary role for cell-mediated immune mechanisms in multiple sclerosis.	Multiple sclerosis	9,772 European ancestry cases, 16,849 European ancestry controls	4,218 European ancestry cases, 7,296 European ancestry controls	6q23.3	6	137131771	IL22RA2	IL20RA - IL22RA2	ENSG00000016402	ENSG00000164485		86591	12049	rs17066096-G	rs17066096	0	17066096	intergenic_variant	1	NR	6e-13	12.2218		1.14	[1.12-1.15]	Illumina [465434]	N	multiple sclerosis	http://www.ebi.ac.uk/efo/EFO_0003885	GCST001198	Genome-wide genotyping array
2020-02-10	31604244	International Multiple Sclerosis Genetics Consortium	2019-09-01	Science	www.ncbi.nlm.nih.gov/pubmed/31604244	Multiple sclerosis genomic map implicates peripheral immune cells and microglia in susceptibility.	Multiple sclerosis	14,802 European and unknown ancestry cases, 26,703 European and unknown ancestry controls	32,627 European and unknown ancestry cases, 41,672 European and unknown ancestry controls	15q26.1	15	90344352	NGRN	AC091167.6 - AC018946.2	ENSG00000275674	ENSG00000279980		29853	3235	rs6496663-C	rs6496663	0	6496663	regulatory_region_variant	1	NR	1e-12	12		1.08968	NR	Affymetrix, Illumina [8278136] (imputed)	N	multiple sclerosis	http://www.ebi.ac.uk/efo/EFO_0003885	GCST009597	Genome-wide genotyping array
2017-01-27	27386562	Andlauer TF	2016-06-17	Sci Adv	www.ncbi.nlm.nih.gov/pubmed/27386562	Novel multiple sclerosis susceptibility loci implicated in epigenetic regulation.	Multiple sclerosis	4,888 German ancestry cases, 10,395 German ancestry controls	2,903 Sardinian ancestry cases, 3,323 Sardinian ancestry controls	1p13.1	1	116561593	CD58	CD58			ENSG00000116815			rs2300747-?	rs2300747	0	2300747	intron_variant	0		2e-12	11.699		1.33333		Illumina [at least 8143088] (imputed)	N	multiple sclerosis	http://www.ebi.ac.uk/efo/EFO_0003885	GCST003566	Genome-wide genotyping array
2020-02-10	31604244	International Multiple Sclerosis Genetics Consortium	2019-09-01	Science	www.ncbi.nlm.nih.gov/pubmed/31604244	Multiple sclerosis genomic map implicates peripheral immune cells and microglia in susceptibility.	Multiple sclerosis	14,802 European and unknown ancestry cases, 26,703 European and unknown ancestry controls	32,627 European and unknown ancestry cases, 41,672 European and unknown ancestry controls				MIR4435-1HG							chr2:112492986-C	chr2:112492986	0			1	NR	2e-12	11.699		1.06998	NR	Affymetrix, Illumina [8278136] (imputed)	N	multiple sclerosis	http://www.ebi.ac.uk/efo/EFO_0003885	GCST009597	Genome-wide genotyping array
2020-02-10	31604244	International Multiple Sclerosis Genetics Consortium	2019-09-01	Science	www.ncbi.nlm.nih.gov/pubmed/31604244	Multiple sclerosis genomic map implicates peripheral immune cells and microglia in susceptibility.	Multiple sclerosis	14,802 European and unknown ancestry cases, 26,703 European and unknown ancestry controls	32,627 European and unknown ancestry cases, 41,672 European and unknown ancestry controls	11q24.1	11	122647817	MIR100HG	AP002469.1 - UBASH3B	ENSG00000254935	ENSG00000154127		28543	7905	rs6589939-G	rs6589939	0	6589939	regulatory_region_variant	1	NR	2e-12	11.699		1.08284	NR	Affymetrix, Illumina [8278136] (imputed)	N	multiple sclerosis	http://www.ebi.ac.uk/efo/EFO_0003885	GCST009597	Genome-wide genotyping array
2018-04-25	24076602	Beecham AH	2013-11-01	Nat Genet	www.ncbi.nlm.nih.gov/pubmed/24076602	Analysis of immune-related loci identifies 48 new susceptibility variants for multiple sclerosis.	Multiple sclerosis	14,498 European ancestry cases, 24,091 European ancestry controls	14,802 European ancestry cases, 26,703 European ancestry controls	14q24.1	14	68794755	ZFP36L1	ZFP36L1			ENSG00000185650			rs2236262-A	rs2236262	0	2236262	intron_variant	0	0.5	3e-12	11.5229		1.08		Illumina [161311]	N	multiple sclerosis	http://www.ebi.ac.uk/efo/EFO_0003885	GCST005531	Targeted genotyping array [ImmunoChip]
2020-02-10	31604244	International Multiple Sclerosis Genetics Consortium	2019-09-01	Science	www.ncbi.nlm.nih.gov/pubmed/31604244	Multiple sclerosis genomic map implicates peripheral immune cells and microglia in susceptibility.	Multiple sclerosis	14,802 European and unknown ancestry cases, 26,703 European and unknown ancestry controls	32,627 European and unknown ancestry cases, 41,672 European and unknown ancestry controls	11q24.3	11	128551280	ETS1	ETS1			ENSG00000134954			rs4262739-G	rs4262739	0	4262739	intron_variant	0	NR	4e-12	11.3979		1.06769	NR	Affymetrix, Illumina [8278136] (imputed)	N	multiple sclerosis	http://www.ebi.ac.uk/efo/EFO_0003885	GCST009597	Genome-wide genotyping array
2018-04-25	24076602	Beecham AH	2013-11-01	Nat Genet	www.ncbi.nlm.nih.gov/pubmed/24076602	Analysis of immune-related loci identifies 48 new susceptibility variants for multiple sclerosis.	Multiple sclerosis	14,498 European ancestry cases, 24,091 European ancestry controls	14,802 European ancestry cases, 26,703 European ancestry controls	2q32.3	2	191109709	STAT4	STAT4			ENSG00000138378			rs9967792-G	rs9967792	0	9967792	intron_variant	0	0.64	4e-12	11.3979		1.09		Illumina [161311]	N	multiple sclerosis	http://www.ebi.ac.uk/efo/EFO_0003885	GCST005531	Targeted genotyping array [ImmunoChip]
2015-11-03	25616667	Goris A	2015-01-22	Brain	www.ncbi.nlm.nih.gov/pubmed/25616667	Genetic variants are major determinants of CSF antibody levels in multiple sclerosis.	Oligoclonal band status in multiple sclerosis	2,232 European ancestry OCB positive individuals, 275 European ancestry OCB negative individuals, 439 OCB positive individuals, 80 OCB negative individuals	3,026 OCB positive individuals, 452 OCB negative individuals	6p21.32	6	32624423	HLA-DRB1	HLA-DRB1 - HLA-DQA1	ENSG00000206240	ENSG00000196735		34575	3756	rs9271640-A	rs9271640	0	9271640	regulatory_region_variant	1	NR	5e-12	11.301		1.56	[1.38-1.77]	NR [485522]	N	multiple sclerosis, oligoclonal band measurement	http://www.ebi.ac.uk/efo/EFO_0003885, http://www.ebi.ac.uk/efo/EFO_0005206	GCST002758	Genome-wide genotyping array
2020-02-10	31604244	International Multiple Sclerosis Genetics Consortium	2019-09-01	Science	www.ncbi.nlm.nih.gov/pubmed/31604244	Multiple sclerosis genomic map implicates peripheral immune cells and microglia in susceptibility.	Multiple sclerosis	14,802 European and unknown ancestry cases, 26,703 European and unknown ancestry controls	32,627 European and unknown ancestry cases, 41,672 European and unknown ancestry controls	3q13.11	3	105737111	CBLB	CBLB			ENSG00000114423			rs2289746-C	rs2289746	0	2289746	intron_variant	0	NR	5e-12	11.301		1.0846	NR	Affymetrix, Illumina [8278136] (imputed)	N	multiple sclerosis	http://www.ebi.ac.uk/efo/EFO_0003885	GCST009597	Genome-wide genotyping array
2020-02-10	31604244	International Multiple Sclerosis Genetics Consortium	2019-09-01	Science	www.ncbi.nlm.nih.gov/pubmed/31604244	Multiple sclerosis genomic map implicates peripheral immune cells and microglia in susceptibility.	Multiple sclerosis	14,802 European and unknown ancestry cases, 26,703 European and unknown ancestry controls	32,627 European and unknown ancestry cases, 41,672 European and unknown ancestry controls	6q23.3	6	137858009	LOC100130476	WAKMAR2			ENSG00000237499			rs17780048-C	rs17780048	0	17780048	non_coding_transcript_exon_variant	0	NR	5e-12	11.301		1.1008	NR	Affymetrix, Illumina [8278136] (imputed)	N	multiple sclerosis	http://www.ebi.ac.uk/efo/EFO_0003885	GCST009597	Genome-wide genotyping array
2020-02-10	31604244	International Multiple Sclerosis Genetics Consortium	2019-09-01	Science	www.ncbi.nlm.nih.gov/pubmed/31604244	Multiple sclerosis genomic map implicates peripheral immune cells and microglia in susceptibility.	Multiple sclerosis	14,802 European and unknown ancestry cases, 26,703 European and unknown ancestry controls	32,627 European and unknown ancestry cases, 41,672 European and unknown ancestry controls	2q33.2	2	203768138	CD28	KRT18P39 - NPM1P33	ENSG00000224791	ENSG00000213925		2545	4493	rs12614091-A	rs12614091	0	12614091	intergenic_variant	1	NR	6e-12	11.2218		1.076	NR	Affymetrix, Illumina [8278136] (imputed)	N	multiple sclerosis	http://www.ebi.ac.uk/efo/EFO_0003885	GCST009597	Genome-wide genotyping array
2018-04-25	24076602	Beecham AH	2013-11-01	Nat Genet	www.ncbi.nlm.nih.gov/pubmed/24076602	Analysis of immune-related loci identifies 48 new susceptibility variants for multiple sclerosis.	Multiple sclerosis	14,498 European ancestry cases, 24,091 European ancestry controls	14,802 European ancestry cases, 26,703 European ancestry controls	1p12	1	119716347	PHGDH	PHGDH			ENSG00000092621			rs666930-G	rs666930	0	666930	intron_variant	0	0.53	6e-12	11.2218		1.08		Illumina [161311]	N	multiple sclerosis	http://www.ebi.ac.uk/efo/EFO_0003885	GCST005531	Targeted genotyping array [ImmunoChip]
2018-04-25	24076602	Beecham AH	2013-11-01	Nat Genet	www.ncbi.nlm.nih.gov/pubmed/24076602	Analysis of immune-related loci identifies 48 new susceptibility variants for multiple sclerosis.	Multiple sclerosis	14,498 European ancestry cases, 24,091 European ancestry controls	14,802 European ancestry cases, 26,703 European ancestry controls	10p11.22	10	31126177	intergenic	AL359546.1			ENSG00000287564			rs793108-A	rs793108	0	793108	intron_variant	0	0.51	6e-12	11.2218		1.08		Illumina [161311]	N	multiple sclerosis	http://www.ebi.ac.uk/efo/EFO_0003885	GCST005531	Targeted genotyping array [ImmunoChip]
2018-04-25	24076602	Beecham AH	2013-11-01	Nat Genet	www.ncbi.nlm.nih.gov/pubmed/24076602	Analysis of immune-related loci identifies 48 new susceptibility variants for multiple sclerosis.	Multiple sclerosis	14,498 European ancestry cases, 24,091 European ancestry controls	14,802 European ancestry cases, 26,703 European ancestry controls	16q24.1	16	85960878	IRF8	AC092723.5 - AC092723.4	ENSG00000285163	ENSG00000285040		12054	2450	rs35929052-G	rs35929052	0	35929052	intergenic_variant	1	0.88	6e-12	11.2218		1.15		Illumina [161311]	N	multiple sclerosis	http://www.ebi.ac.uk/efo/EFO_0003885	GCST005531	Targeted genotyping array [ImmunoChip]
2017-01-27	27386562	Andlauer TF	2016-06-17	Sci Adv	www.ncbi.nlm.nih.gov/pubmed/27386562	Novel multiple sclerosis susceptibility loci implicated in epigenetic regulation.	Multiple sclerosis	4,888 German ancestry cases, 10,395 German ancestry controls	2,903 Sardinian ancestry cases, 3,323 Sardinian ancestry controls	17p11.2	17	18307496	SHMT1	TOP3A, TOP3A			ENSG00000177302, ENSG00000284238			rs4925166-?	rs4925166	0	4925166	3_prime_UTR_variant	0	NR	7e-12	11.1549		1.16279	[1.11-1.22]	Illumina [at least 8143088] (imputed)	N	multiple sclerosis	http://www.ebi.ac.uk/efo/EFO_0003885	GCST003566	Genome-wide genotyping array
2020-02-10	31604244	International Multiple Sclerosis Genetics Consortium	2019-09-01	Science	www.ncbi.nlm.nih.gov/pubmed/31604244	Multiple sclerosis genomic map implicates peripheral immune cells and microglia in susceptibility.	Multiple sclerosis	14,802 European and unknown ancestry cases, 26,703 European and unknown ancestry controls	32,627 European and unknown ancestry cases, 41,672 European and unknown ancestry controls	11q21	11	95578258	LOC100129203	AP000820.2			ENSG00000285842			rs4409785-C	rs4409785	0	4409785	intron_variant	0	NR	7e-12	11.1549		1.08743	NR	Affymetrix, Illumina [8278136] (imputed)	N	multiple sclerosis	http://www.ebi.ac.uk/efo/EFO_0003885	GCST009597	Genome-wide genotyping array
2020-02-10	31604244	International Multiple Sclerosis Genetics Consortium	2019-09-01	Science	www.ncbi.nlm.nih.gov/pubmed/31604244	Multiple sclerosis genomic map implicates peripheral immune cells and microglia in susceptibility.	Multiple sclerosis	14,802 European and unknown ancestry cases, 26,703 European and unknown ancestry controls	32,627 European and unknown ancestry cases, 41,672 European and unknown ancestry controls				PDE3B							chr11:14868316-G	chr11:14868316	0			1	NR	9e-12	11.0458		1.28667	NR	Affymetrix, Illumina [8278136] (imputed)	N	multiple sclerosis	http://www.ebi.ac.uk/efo/EFO_0003885	GCST009597	Genome-wide genotyping array
2012-10-24	21833088	Sawcer S	2011-08-11	Nature	www.ncbi.nlm.nih.gov/pubmed/21833088	Genetic risk and a primary role for cell-mediated immune mechanisms in multiple sclerosis.	Multiple sclerosis	9,772 European ancestry cases, 16,849 European ancestry controls	4,218 European ancestry cases, 7,296 European ancestry controls	14q24.1	14	68787474	ZFP36L1	AL132986.1 - ZFP36L1	ENSG00000287913	ENSG00000185650		50796	186	rs4902647-G	rs4902647	0	4902647	intergenic_variant	1	NR	9e-12	11.0458		1.11	[1.1-1.13]	Illumina [465434]	N	multiple sclerosis	http://www.ebi.ac.uk/efo/EFO_0003885	GCST001198	Genome-wide genotyping array
2017-01-27	27386562	Andlauer TF	2016-06-17	Sci Adv	www.ncbi.nlm.nih.gov/pubmed/27386562	Novel multiple sclerosis susceptibility loci implicated in epigenetic regulation.	Multiple sclerosis	4,888 German ancestry cases, 10,395 German ancestry controls	2,903 Sardinian ancestry cases, 3,323 Sardinian ancestry controls	10p11.22	10	31101198	Intergenic	AL359546.1			ENSG00000287564			rs1891621-?	rs1891621	0	1891621	intron_variant	0		1e-11	11		1.14943		Illumina [at least 8143088] (imputed)	N	multiple sclerosis	http://www.ebi.ac.uk/efo/EFO_0003885	GCST003566	Genome-wide genotyping array
2012-01-17	22190364	Patsopoulos NA	2011-12-01	Ann Neurol	www.ncbi.nlm.nih.gov/pubmed/22190364	Genome-wide meta-analysis identifies novel multiple sclerosis susceptibility loci.	Multiple sclerosis	5,545 European ancestry cases, 12,153 European ancestry controls	NA	6p22.1	6	29952555	HLA-B	HLA-A - HLA-W	ENSG00000235657	ENSG00000235144		6671	4041	rs9260489-T	rs9260489	0	9260489	intron_variant	1	0.45	1e-11	11		1.21	[NR]	Affymetrix, Illumina [2529394]	N	multiple sclerosis	http://www.ebi.ac.uk/efo/EFO_0003885	GCST001341	Genome-wide genotyping array
2020-02-10	31604244	International Multiple Sclerosis Genetics Consortium	2019-09-01	Science	www.ncbi.nlm.nih.gov/pubmed/31604244	Multiple sclerosis genomic map implicates peripheral immune cells and microglia in susceptibility.	Multiple sclerosis	14,802 European and unknown ancestry cases, 26,703 European and unknown ancestry controls	32,627 European and unknown ancestry cases, 41,672 European and unknown ancestry controls	2q13	2	112013222	MERTK	MERTK			ENSG00000153208			rs57116599-G	rs57116599	0	57116599	intron_variant	0	NR	1e-11	11		1.09445	NR	Affymetrix, Illumina [8278136] (imputed)	N	multiple sclerosis	http://www.ebi.ac.uk/efo/EFO_0003885	GCST009597	Genome-wide genotyping array
2020-02-10	31604244	International Multiple Sclerosis Genetics Consortium	2019-09-01	Science	www.ncbi.nlm.nih.gov/pubmed/31604244	Multiple sclerosis genomic map implicates peripheral immune cells and microglia in susceptibility.	Multiple sclerosis	14,802 European and unknown ancestry cases, 26,703 European and unknown ancestry controls	32,627 European and unknown ancestry cases, 41,672 European and unknown ancestry controls				LINC00603							chr5:40429250-T	chr5:40429250	0			1	NR	1e-11	11		1.0717	NR	Affymetrix, Illumina [8278136] (imputed)	N	multiple sclerosis	http://www.ebi.ac.uk/efo/EFO_0003885	GCST009597	Genome-wide genotyping array
2020-02-10	31604244	International Multiple Sclerosis Genetics Consortium	2019-09-01	Science	www.ncbi.nlm.nih.gov/pubmed/31604244	Multiple sclerosis genomic map implicates peripheral immune cells and microglia in susceptibility.	Multiple sclerosis	14,802 European and unknown ancestry cases, 26,703 European and unknown ancestry controls	32,627 European and unknown ancestry cases, 41,672 European and unknown ancestry controls	7p15.1	7	28102567	JAZF1	JAZF1			ENSG00000153814			rs10245867-T	rs10245867	0	10245867	intron_variant	0	NR	1e-11	11		1.06963	NR	Affymetrix, Illumina [8278136] (imputed)	N	multiple sclerosis	http://www.ebi.ac.uk/efo/EFO_0003885	GCST009597	Genome-wide genotyping array
2020-02-10	31604244	International Multiple Sclerosis Genetics Consortium	2019-09-01	Science	www.ncbi.nlm.nih.gov/pubmed/31604244	Multiple sclerosis genomic map implicates peripheral immune cells and microglia in susceptibility.	Multiple sclerosis	14,802 European and unknown ancestry cases, 26,703 European and unknown ancestry controls	32,627 European and unknown ancestry cases, 41,672 European and unknown ancestry controls	11q13.1	11	64327706	PRDX5	AP003774.2			ENSG00000236935			rs11231749-C	rs11231749	0	11231749	intron_variant	0	NR	1e-11	11		1.0681	NR	Affymetrix, Illumina [8278136] (imputed)	N	multiple sclerosis	http://www.ebi.ac.uk/efo/EFO_0003885	GCST009597	Genome-wide genotyping array
2020-02-10	31604244	International Multiple Sclerosis Genetics Consortium	2019-09-01	Science	www.ncbi.nlm.nih.gov/pubmed/31604244	Multiple sclerosis genomic map implicates peripheral immune cells and microglia in susceptibility.	Multiple sclerosis	14,802 European and unknown ancestry cases, 26,703 European and unknown ancestry controls	32,627 European and unknown ancestry cases, 41,672 European and unknown ancestry controls	4q21.3	4	86941244	AFF1	AFF1			ENSG00000172493			rs2705616-C	rs2705616	0	2705616	intron_variant	0	NR	1e-11	11		1.07724	NR	Affymetrix, Illumina [8278136] (imputed)	N	multiple sclerosis	http://www.ebi.ac.uk/efo/EFO_0003885	GCST009597	Genome-wide genotyping array
2020-02-10	31604244	International Multiple Sclerosis Genetics Consortium	2019-09-01	Science	www.ncbi.nlm.nih.gov/pubmed/31604244	Multiple sclerosis genomic map implicates peripheral immune cells and microglia in susceptibility.	Multiple sclerosis	14,802 European and unknown ancestry cases, 26,703 European and unknown ancestry controls	32,627 European and unknown ancestry cases, 41,672 European and unknown ancestry controls	4p12	4	48125245	TXK	TXK			ENSG00000074966			rs6837324-G	rs6837324	0	6837324	intron_variant	0	NR	1e-11	11		1.06655	NR	Affymetrix, Illumina [8278136] (imputed)	N	multiple sclerosis	http://www.ebi.ac.uk/efo/EFO_0003885	GCST009597	Genome-wide genotyping array
2018-04-25	24076602	Beecham AH	2013-11-01	Nat Genet	www.ncbi.nlm.nih.gov/pubmed/24076602	Analysis of immune-related loci identifies 48 new susceptibility variants for multiple sclerosis.	Multiple sclerosis	14,498 European ancestry cases, 24,091 European ancestry controls	14,802 European ancestry cases, 26,703 European ancestry controls	7p12.2	7	50285971	IKZF1	AC020743.3 - IKZF1	ENSG00000235620	ENSG00000185811		10349	18097	rs201847125-G	rs201847125	0	201847125	intergenic_variant	1	0.7	1e-11	11		1.1		Illumina [161311]	N	multiple sclerosis	http://www.ebi.ac.uk/efo/EFO_0003885	GCST005531	Targeted genotyping array [ImmunoChip]
2012-10-24	21833088	Sawcer S	2011-08-11	Nature	www.ncbi.nlm.nih.gov/pubmed/21833088	Genetic risk and a primary role for cell-mediated immune mechanisms in multiple sclerosis.	Multiple sclerosis	9,772 European ancestry cases, 16,849 European ancestry controls	4,218 European ancestry cases, 7,296 European ancestry controls	3q13.33	3	122077921	CD86	CD86			ENSG00000114013			rs9282641-G	rs9282641	0	9282641	splice_region_variant	0	NR	1e-11	11		1.21	[1.18-1.24]	Illumina [465434]	N	multiple sclerosis	http://www.ebi.ac.uk/efo/EFO_0003885	GCST001198	Genome-wide genotyping array
2012-10-24	21833088	Sawcer S	2011-08-11	Nature	www.ncbi.nlm.nih.gov/pubmed/21833088	Genetic risk and a primary role for cell-mediated immune mechanisms in multiple sclerosis.	Multiple sclerosis	9,772 European ancestry cases, 16,849 European ancestry controls	4,218 European ancestry cases, 7,296 European ancestry controls	5q33.3	5	159332892	IL12B	AC008691.1			ENSG00000249738			rs2546890-A	rs2546890	0	2546890	non_coding_transcript_exon_variant	0	NR	1e-11	11		1.11	[1.1-1.13]	Illumina [465434]	N	multiple sclerosis	http://www.ebi.ac.uk/efo/EFO_0003885	GCST001198	Genome-wide genotyping array
2012-10-24	21833088	Sawcer S	2011-08-11	Nature	www.ncbi.nlm.nih.gov/pubmed/21833088	Genetic risk and a primary role for cell-mediated immune mechanisms in multiple sclerosis.	Multiple sclerosis	9,772 European ancestry cases, 16,849 European ancestry controls	4,218 European ancestry cases, 7,296 European ancestry controls				DRB1							DRB*13:03-?	DRB*13:03	0			1	NR	1e-11	11		2.43	NR	Illumina [465434]	N	multiple sclerosis	http://www.ebi.ac.uk/efo/EFO_0003885	GCST001198	Genome-wide genotyping array
2009-06-29	19525953	De Jager PL	2009-06-14	Nat Genet	www.ncbi.nlm.nih.gov/pubmed/19525953	Meta-analysis of genome scans and replication identify CD6, IRF8 and TNFRSF1A as new multiple sclerosis susceptibility loci.	Multiple sclerosis	2,624 European ancestry cases, 7,220 European ancestry controls	2,215 European ancestry cases, 2,116 European ancestry controls	12p13.31	12	6330843	TNFRSF1A	TNFRSF1A			ENSG00000067182			rs1800693-C	rs1800693	0	1800693	non_coding_transcript_exon_variant	0	0.45	2e-11	10.699		1.2	[1.10-1.31]	Affymetrix, Illumina [~ 2560000] (imputed)	N	multiple sclerosis	http://www.ebi.ac.uk/efo/EFO_0003885	GCST000424	Genome-wide genotyping array
2020-02-10	31604244	International Multiple Sclerosis Genetics Consortium	2019-09-01	Science	www.ncbi.nlm.nih.gov/pubmed/31604244	Multiple sclerosis genomic map implicates peripheral immune cells and microglia in susceptibility.	Multiple sclerosis	14,802 European and unknown ancestry cases, 26,703 European and unknown ancestry controls	32,627 European and unknown ancestry cases, 41,672 European and unknown ancestry controls	3q26.2	3	169818849	LRRC34	LRRC34 - LRRIQ4	ENSG00000171757	ENSG00000188306		5863	3073	rs10936602-T	rs10936602	0	10936602	intergenic_variant	1	NR	2e-11	10.699		1.0766	NR	Affymetrix, Illumina [8278136] (imputed)	N	multiple sclerosis	http://www.ebi.ac.uk/efo/EFO_0003885	GCST009597	Genome-wide genotyping array
2020-02-10	31604244	International Multiple Sclerosis Genetics Consortium	2019-09-01	Science	www.ncbi.nlm.nih.gov/pubmed/31604244	Multiple sclerosis genomic map implicates peripheral immune cells and microglia in susceptibility.	Multiple sclerosis	14,802 European and unknown ancestry cases, 26,703 European and unknown ancestry controls	32,627 European and unknown ancestry cases, 41,672 European and unknown ancestry controls	5p15.31	5	6712721	LOC100505625	LINC02102 - TENT4A	ENSG00000248677	ENSG00000112941		5010	711	rs34681760-C	rs34681760	0	34681760	TF_binding_site_variant	1	NR	2e-11	10.699		1.0819	NR	Affymetrix, Illumina [8278136] (imputed)	N	multiple sclerosis	http://www.ebi.ac.uk/efo/EFO_0003885	GCST009597	Genome-wide genotyping array
2020-02-10	31604244	International Multiple Sclerosis Genetics Consortium	2019-09-01	Science	www.ncbi.nlm.nih.gov/pubmed/31604244	Multiple sclerosis genomic map implicates peripheral immune cells and microglia in susceptibility.	Multiple sclerosis	14,802 European and unknown ancestry cases, 26,703 European and unknown ancestry controls	32,627 European and unknown ancestry cases, 41,672 European and unknown ancestry controls	4q25	4	108137562	LEF1	LEF1			ENSG00000138795			rs9992763-G	rs9992763	0	9992763	intron_variant	0	NR	2e-11	10.699		1.06564	NR	Affymetrix, Illumina [8278136] (imputed)	N	multiple sclerosis	http://www.ebi.ac.uk/efo/EFO_0003885	GCST009597	Genome-wide genotyping array
2018-04-25	24076602	Beecham AH	2013-11-01	Nat Genet	www.ncbi.nlm.nih.gov/pubmed/24076602	Analysis of immune-related loci identifies 48 new susceptibility variants for multiple sclerosis.	Multiple sclerosis	14,498 European ancestry cases, 24,091 European ancestry controls	14,802 European ancestry cases, 26,703 European ancestry controls	16p11.2	16	30145642	MAPK3	MAPK3 - CORO1A	ENSG00000102882	ENSG00000102879		22136	37185	rs7204270-G	rs7204270	0	7204270	intergenic_variant	1	0.49	2e-11	10.699		1.09		Illumina [161311]	N	multiple sclerosis	http://www.ebi.ac.uk/efo/EFO_0003885	GCST005531	Targeted genotyping array [ImmunoChip]
2018-04-25	24076602	Beecham AH	2013-11-01	Nat Genet	www.ncbi.nlm.nih.gov/pubmed/24076602	Analysis of immune-related loci identifies 48 new susceptibility variants for multiple sclerosis.	Multiple sclerosis	14,498 European ancestry cases, 24,091 European ancestry controls	14,802 European ancestry cases, 26,703 European ancestry controls	19p13.2	19	10631494	SLC44A2	SLC44A2			ENSG00000129353			rs2288904-G	rs2288904	0	2288904	missense_variant	0	0.78	2e-11	10.699		1.1		Illumina [161311]	N	multiple sclerosis	http://www.ebi.ac.uk/efo/EFO_0003885	GCST005531	Targeted genotyping array [ImmunoChip]
2012-10-24	21833088	Sawcer S	2011-08-11	Nature	www.ncbi.nlm.nih.gov/pubmed/21833088	Genetic risk and a primary role for cell-mediated immune mechanisms in multiple sclerosis.	Multiple sclerosis	9,772 European ancestry cases, 16,849 European ancestry controls	4,218 European ancestry cases, 7,296 European ancestry controls	11q12.2	11	61064810	CD5, CD6	AP003721.2			ENSG00000256733			rs650258-G	rs650258	0	650258	intron_variant	0	NR	2e-11	10.699		1.12	[1.1-1.13]	Illumina [465434]	N	multiple sclerosis	http://www.ebi.ac.uk/efo/EFO_0003885	GCST001198	Genome-wide genotyping array
2020-02-10	31604244	International Multiple Sclerosis Genetics Consortium	2019-09-01	Science	www.ncbi.nlm.nih.gov/pubmed/31604244	Multiple sclerosis genomic map implicates peripheral immune cells and microglia in susceptibility.	Multiple sclerosis	14,802 European and unknown ancestry cases, 26,703 European and unknown ancestry controls	32,627 European and unknown ancestry cases, 41,672 European and unknown ancestry controls	2p14	2	65434709	SPRED2	SPRED2 - AC007389.1	ENSG00000198369	ENSG00000204929		2072	2002	rs13385171-C	rs13385171	0	13385171	regulatory_region_variant	1	NR	3e-11	10.5229		1.0679	NR	Affymetrix, Illumina [8278136] (imputed)	N	multiple sclerosis	http://www.ebi.ac.uk/efo/EFO_0003885	GCST009597	Genome-wide genotyping array
2020-02-10	31604244	International Multiple Sclerosis Genetics Consortium	2019-09-01	Science	www.ncbi.nlm.nih.gov/pubmed/31604244	Multiple sclerosis genomic map implicates peripheral immune cells and microglia in susceptibility.	Multiple sclerosis	14,802 European and unknown ancestry cases, 26,703 European and unknown ancestry controls	32,627 European and unknown ancestry cases, 41,672 European and unknown ancestry controls	19p13.2	19	10352442	TYK2	TYK2			ENSG00000105397			rs34536443-G	rs34536443	0	34536443	missense_variant	0	NR	3e-11	10.5229		1.204	NR	Affymetrix, Illumina [8278136] (imputed)	N	multiple sclerosis	http://www.ebi.ac.uk/efo/EFO_0003885	GCST009597	Genome-wide genotyping array
2018-04-25	24076602	Beecham AH	2013-11-01	Nat Genet	www.ncbi.nlm.nih.gov/pubmed/24076602	Analysis of immune-related loci identifies 48 new susceptibility variants for multiple sclerosis.	Multiple sclerosis	14,498 European ancestry cases, 24,091 European ancestry controls	14,802 European ancestry cases, 26,703 European ancestry controls	16q23.1	16	79076699	WWOX	WWOX			ENSG00000186153			rs12149527-A	rs12149527	0	12149527	intron_variant	0	0.47	3e-11	10.5229		1.08		Illumina [161311]	N	multiple sclerosis	http://www.ebi.ac.uk/efo/EFO_0003885	GCST005531	Targeted genotyping array [ImmunoChip]
2012-10-24	21833088	Sawcer S	2011-08-11	Nature	www.ncbi.nlm.nih.gov/pubmed/21833088	Genetic risk and a primary role for cell-mediated immune mechanisms in multiple sclerosis.	Multiple sclerosis	9,772 European ancestry cases, 16,849 European ancestry controls	4,218 European ancestry cases, 7,296 European ancestry controls	20q13.2	20	54174979	CYP24A1	CYP24A1 - AL133335.2	ENSG00000019186	ENSG00000286587		993	3435	rs2248359-G	rs2248359	0	2248359	regulatory_region_variant	1	NR	3e-11	10.5229		1.12	[1.1-1.13]	Illumina [465434]	N	multiple sclerosis	http://www.ebi.ac.uk/efo/EFO_0003885	GCST001198	Genome-wide genotyping array
2012-10-24	21833088	Sawcer S	2011-08-11	Nature	www.ncbi.nlm.nih.gov/pubmed/21833088	Genetic risk and a primary role for cell-mediated immune mechanisms in multiple sclerosis.	Multiple sclerosis	9,772 European ancestry cases, 16,849 European ancestry controls	4,218 European ancestry cases, 7,296 European ancestry controls	10p15.1	10	6059750	IL2RA	IL2RA			ENSG00000134460			rs3118470-G	rs3118470	0	3118470	intron_variant	0	NR	3e-11	10.5229		1.12	[1.1-1.13]	Illumina [465434]	N	multiple sclerosis	http://www.ebi.ac.uk/efo/EFO_0003885	GCST001198	Genome-wide genotyping array
2020-02-10	31604244	International Multiple Sclerosis Genetics Consortium	2019-09-01	Science	www.ncbi.nlm.nih.gov/pubmed/31604244	Multiple sclerosis genomic map implicates peripheral immune cells and microglia in susceptibility.	Multiple sclerosis	14,802 European and unknown ancestry cases, 26,703 European and unknown ancestry controls	32,627 European and unknown ancestry cases, 41,672 European and unknown ancestry controls	12q24.12	12	111446804	SH2B3	ATXN2, SH2B3			ENSG00000204842, ENSG00000111252			rs3184504-T	rs3184504	0	3184504	missense_variant	0	NR	4e-11	10.3979		1.0643	NR	Affymetrix, Illumina [8278136] (imputed)	N	multiple sclerosis	http://www.ebi.ac.uk/efo/EFO_0003885	GCST009597	Genome-wide genotyping array
2020-02-10	31604244	International Multiple Sclerosis Genetics Consortium	2019-09-01	Science	www.ncbi.nlm.nih.gov/pubmed/31604244	Multiple sclerosis genomic map implicates peripheral immune cells and microglia in susceptibility.	Multiple sclerosis	14,802 European and unknown ancestry cases, 26,703 European and unknown ancestry controls	32,627 European and unknown ancestry cases, 41,672 European and unknown ancestry controls	4q24	4	105334432	TET2	RN7SL89P - PPA2	ENSG00000243383	ENSG00000138777		40486	34645	rs2726479-C	rs2726479	0	2726479	intergenic_variant	1	NR	4e-11	10.3979		1.06746	NR	Affymetrix, Illumina [8278136] (imputed)	N	multiple sclerosis	http://www.ebi.ac.uk/efo/EFO_0003885	GCST009597	Genome-wide genotyping array
2018-04-25	24076602	Beecham AH	2013-11-01	Nat Genet	www.ncbi.nlm.nih.gov/pubmed/24076602	Analysis of immune-related loci identifies 48 new susceptibility variants for multiple sclerosis.	Multiple sclerosis	14,498 European ancestry cases, 24,091 European ancestry controls	14,802 European ancestry cases, 26,703 European ancestry controls	1q23.3	1	160742014	SLAMF7	SLAMF7			ENSG00000026751			rs35967351-A	rs35967351	0	35967351	intron_variant	0	0.68	4e-11	10.3979		1.09		Illumina [161311]	N	multiple sclerosis	http://www.ebi.ac.uk/efo/EFO_0003885	GCST005531	Targeted genotyping array [ImmunoChip]
2009-06-30	19525955	Bahlo M	2009-06-14	Nat Genet	www.ncbi.nlm.nih.gov/pubmed/19525955	Genome-wide association study identifies new multiple sclerosis susceptibility loci on chromosomes 12 and 20.	Multiple sclerosis	1,618 European ancestry cases, 3,413 European ancestry controls	2,256 European ancestry cases, 2,310 European ancestry controls	12q14.1	12	57768956	CYP27B1, METTL1	METTL1, CYP27B1			ENSG00000037897, ENSG00000111012			rs703842-A	rs703842	0	703842	missense_variant	0	0.67	5e-11	10.301		1.23	[NR]	Illumina [302098]	N	multiple sclerosis	http://www.ebi.ac.uk/efo/EFO_0003885	GCST000425	Genome-wide genotyping array
2020-02-10	31604244	International Multiple Sclerosis Genetics Consortium	2019-09-01	Science	www.ncbi.nlm.nih.gov/pubmed/31604244	Multiple sclerosis genomic map implicates peripheral immune cells and microglia in susceptibility.	Multiple sclerosis	14,802 European and unknown ancestry cases, 26,703 European and unknown ancestry controls	32,627 European and unknown ancestry cases, 41,672 European and unknown ancestry controls	22q12.3	22	36914912	CSF2RB	CSF2RB			ENSG00000100368			rs5756405-A	rs5756405	0	5756405	intron_variant	0	NR	5e-11	10.301		1.0645	NR	Affymetrix, Illumina [8278136] (imputed)	N	multiple sclerosis	http://www.ebi.ac.uk/efo/EFO_0003885	GCST009597	Genome-wide genotyping array
2020-02-10	31604244	International Multiple Sclerosis Genetics Consortium	2019-09-01	Science	www.ncbi.nlm.nih.gov/pubmed/31604244	Multiple sclerosis genomic map implicates peripheral immune cells and microglia in susceptibility.	Multiple sclerosis	14,802 European and unknown ancestry cases, 26,703 European and unknown ancestry controls	32,627 European and unknown ancestry cases, 41,672 European and unknown ancestry controls	22q12.3	22	36862944	NCF4	NCF4, NCF4-AS1			ENSG00000100365, ENSG00000183822			rs760517-C	rs760517	0	760517	intron_variant	0	NR	5e-11	10.301		1.07	NR	Affymetrix, Illumina [8278136] (imputed)	N	multiple sclerosis	http://www.ebi.ac.uk/efo/EFO_0003885	GCST009597	Genome-wide genotyping array
2020-02-10	31604244	International Multiple Sclerosis Genetics Consortium	2019-09-01	Science	www.ncbi.nlm.nih.gov/pubmed/31604244	Multiple sclerosis genomic map implicates peripheral immune cells and microglia in susceptibility.	Multiple sclerosis	14,802 European and unknown ancestry cases, 26,703 European and unknown ancestry controls	32,627 European and unknown ancestry cases, 41,672 European and unknown ancestry controls	18q21.32	18	58680812	MALT1	MALT1, AC104365.2			ENSG00000172175, ENSG00000267476			rs9955954-A	rs9955954	0	9955954	intron_variant	0	NR	5e-11	10.301		1.08932	NR	Affymetrix, Illumina [8278136] (imputed)	N	multiple sclerosis	http://www.ebi.ac.uk/efo/EFO_0003885	GCST009597	Genome-wide genotyping array
2012-10-24	21833088	Sawcer S	2011-08-11	Nature	www.ncbi.nlm.nih.gov/pubmed/21833088	Genetic risk and a primary role for cell-mediated immune mechanisms in multiple sclerosis.	Multiple sclerosis	9,772 European ancestry cases, 16,849 European ancestry controls	4,218 European ancestry cases, 7,296 European ancestry controls	2p13.3	2	68419963	PLEK	PLEK - AC127383.1	ENSG00000115956	ENSG00000229462		22510	25747	rs7595037-A	rs7595037	0	7595037	regulatory_region_variant	1	NR	5e-11	10.301		1.11	[1.1-1.12]	Illumina [465434]	N	multiple sclerosis	http://www.ebi.ac.uk/efo/EFO_0003885	GCST001198	Genome-wide genotyping array
2013-06-13	23472185	Mero IL	2013-03-05	PLoS One	www.ncbi.nlm.nih.gov/pubmed/23472185	Oligoclonal band status in Scandinavian multiple sclerosis patients is associated with specific genetic risk alleles.	Multiple sclerosis (OCB status)	1,367 European ancestry OCB positive cases, 161 European ancestry OCB negative cases, 428 European ancestry controls	NA	6p21.32	6	32710135	HLA-DQA2	MTCO3P1 - AL662789.1	ENSG00000237145	ENSG00000232080		3180	7870	rs9275563-?	rs9275563	0	9275563	intergenic_variant	1	NR	6e-11	10.2218	(OCB positive vs. controls)	1.75	[1.47-2.04]	Illumina [495970]	N	multiple sclerosis, oligoclonal band measurement	http://www.ebi.ac.uk/efo/EFO_0003885, http://www.ebi.ac.uk/efo/EFO_0005206	GCST001892	Genome-wide genotyping array
2020-02-10	31604244	International Multiple Sclerosis Genetics Consortium	2019-09-01	Science	www.ncbi.nlm.nih.gov/pubmed/31604244	Multiple sclerosis genomic map implicates peripheral immune cells and microglia in susceptibility.	Multiple sclerosis	14,802 European and unknown ancestry cases, 26,703 European and unknown ancestry controls	32,627 European and unknown ancestry cases, 41,672 European and unknown ancestry controls				ABI3BP							chr3:100848597-C	chr3:100848597	0			1	NR	6e-11	10.2218		1.1557	NR	Affymetrix, Illumina [8278136] (imputed)	N	multiple sclerosis	http://www.ebi.ac.uk/efo/EFO_0003885	GCST009597	Genome-wide genotyping array
2020-02-10	31604244	International Multiple Sclerosis Genetics Consortium	2019-09-01	Science	www.ncbi.nlm.nih.gov/pubmed/31604244	Multiple sclerosis genomic map implicates peripheral immune cells and microglia in susceptibility.	Multiple sclerosis	14,802 European and unknown ancestry cases, 26,703 European and unknown ancestry controls	32,627 European and unknown ancestry cases, 41,672 European and unknown ancestry controls	10p14	10	8056756	GATA3	GATA3			ENSG00000107485			rs1399180-C	rs1399180	0	1399180	intron_variant	0	NR	7e-11	10.1549		1.10156	NR	Affymetrix, Illumina [8278136] (imputed)	N	multiple sclerosis	http://www.ebi.ac.uk/efo/EFO_0003885	GCST009597	Genome-wide genotyping array
2020-02-10	31604244	International Multiple Sclerosis Genetics Consortium	2019-09-01	Science	www.ncbi.nlm.nih.gov/pubmed/31604244	Multiple sclerosis genomic map implicates peripheral immune cells and microglia in susceptibility.	Multiple sclerosis	14,802 European and unknown ancestry cases, 26,703 European and unknown ancestry controls	32,627 European and unknown ancestry cases, 41,672 European and unknown ancestry controls	7p12.2	7	50200284	C7orf72	SPATA48 - AC020743.2	ENSG00000164500	ENSG00000231681		41028	1717	rs10230723-A	rs10230723	0	10230723	regulatory_region_variant	1	NR	8e-11	10.0969		1.0876	NR	Affymetrix, Illumina [8278136] (imputed)	N	multiple sclerosis	http://www.ebi.ac.uk/efo/EFO_0003885	GCST009597	Genome-wide genotyping array
2018-04-25	24076602	Beecham AH	2013-11-01	Nat Genet	www.ncbi.nlm.nih.gov/pubmed/24076602	Analysis of immune-related loci identifies 48 new susceptibility variants for multiple sclerosis.	Multiple sclerosis	14,498 European ancestry cases, 24,091 European ancestry controls	14,802 European ancestry cases, 26,703 European ancestry controls	11q23.3	11	118696037	TREH	TREHP1 - AP002954.1	ENSG00000255239	ENSG00000255422		5438	4390	rs533646-G	rs533646	0	533646	intergenic_variant	1	0.68	8e-11	10.0969	(conditioned on rs9736016)	1.09		Illumina [161311]	N	multiple sclerosis	http://www.ebi.ac.uk/efo/EFO_0003885	GCST005531	Targeted genotyping array [ImmunoChip]
2008-12-09	18941528	Comabella M	2008-10-22	PLoS One	www.ncbi.nlm.nih.gov/pubmed/18941528	Identification of a novel risk locus for multiple sclerosis at 13q31.3 by a pooled genome-wide scan of 500,000 single nucleotide polymorphisms.	Multiple sclerosis	242 European ancestry cases, 242 European ancestry controls	553 European ancestry cases, 1,033 European ancestry controls	6p21.32	6	32368410	HLA-DRB1	TSBP1, TSBP1, TSBP1, TSBP1, TSBP1, TSBP1, TSBP1, TSBP1, TSBP1-AS1			ENSG00000234280, ENSG00000232106, ENSG00000206245, ENSG00000204296, ENSG00000206310, ENSG00000226892, ENSG00000237881, ENSG00000236672, ENSG00000225914			rs3129934-T	rs3129934	0	3129934	intron_variant	0	NR	9e-11	10.0458		3.3	[2.3-4.9]	Affymetrix [428867]	N	multiple sclerosis	http://www.ebi.ac.uk/efo/EFO_0003885	GCST000252	Genome-wide genotyping array
2020-02-10	31604244	International Multiple Sclerosis Genetics Consortium	2019-09-01	Science	www.ncbi.nlm.nih.gov/pubmed/31604244	Multiple sclerosis genomic map implicates peripheral immune cells and microglia in susceptibility.	Multiple sclerosis	14,802 European and unknown ancestry cases, 26,703 European and unknown ancestry controls	32,627 European and unknown ancestry cases, 41,672 European and unknown ancestry controls				BCL9L							chr11:118783424-G	chr11:118783424	0			1	NR	9e-11	10.0458		1.2659	NR	Affymetrix, Illumina [8278136] (imputed)	N	multiple sclerosis	http://www.ebi.ac.uk/efo/EFO_0003885	GCST009597	Genome-wide genotyping array
2018-04-25	24076602	Beecham AH	2013-11-01	Nat Genet	www.ncbi.nlm.nih.gov/pubmed/24076602	Analysis of immune-related loci identifies 48 new susceptibility variants for multiple sclerosis.	Multiple sclerosis	14,498 European ancestry cases, 24,091 European ancestry controls	14,802 European ancestry cases, 26,703 European ancestry controls	5q31.1	5	134110884	TCF7	AC008608.1 - TCF7	ENSG00000271128	ENSG00000081059		28844	3797	rs756699-A	rs756699	0	756699	intergenic_variant	1	0.88	9e-11	10.0458		1.12		Illumina [161311]	N	multiple sclerosis	http://www.ebi.ac.uk/efo/EFO_0003885	GCST005531	Targeted genotyping array [ImmunoChip]
2020-02-10	31604244	International Multiple Sclerosis Genetics Consortium	2019-09-01	Science	www.ncbi.nlm.nih.gov/pubmed/31604244	Multiple sclerosis genomic map implicates peripheral immune cells and microglia in susceptibility.	Multiple sclerosis	14,802 European and unknown ancestry cases, 26,703 European and unknown ancestry controls	32,627 European and unknown ancestry cases, 41,672 European and unknown ancestry controls	9q22.33	9	98105907	TRIM14	TRIM14			ENSG00000106785			rs7855251-T	rs7855251	0	7855251	intron_variant	0	NR	1e-10	10		1.0774	NR	Affymetrix, Illumina [8278136] (imputed)	N	multiple sclerosis	http://www.ebi.ac.uk/efo/EFO_0003885	GCST009597	Genome-wide genotyping array
2020-02-10	31604244	International Multiple Sclerosis Genetics Consortium	2019-09-01	Science	www.ncbi.nlm.nih.gov/pubmed/31604244	Multiple sclerosis genomic map implicates peripheral immune cells and microglia in susceptibility.	Multiple sclerosis	14,802 European and unknown ancestry cases, 26,703 European and unknown ancestry controls	32,627 European and unknown ancestry cases, 41,672 European and unknown ancestry controls	4q27	4	121198294	TNIP3	TNIP3			ENSG00000050730			rs17051321-T	rs17051321	0	17051321	intron_variant	0	NR	1e-10	10		1.08436	NR	Affymetrix, Illumina [8278136] (imputed)	N	multiple sclerosis	http://www.ebi.ac.uk/efo/EFO_0003885	GCST009597	Genome-wide genotyping array
2020-02-10	31604244	International Multiple Sclerosis Genetics Consortium	2019-09-01	Science	www.ncbi.nlm.nih.gov/pubmed/31604244	Multiple sclerosis genomic map implicates peripheral immune cells and microglia in susceptibility.	Multiple sclerosis	14,802 European and unknown ancestry cases, 26,703 European and unknown ancestry controls	32,627 European and unknown ancestry cases, 41,672 European and unknown ancestry controls	6q24.2	6	143544084	FUCA2	PHACTR2			ENSG00000112419			rs6911131-G	rs6911131	0	6911131	intron_variant	0	NR	1e-10	10		1.1212	NR	Affymetrix, Illumina [8278136] (imputed)	N	multiple sclerosis	http://www.ebi.ac.uk/efo/EFO_0003885	GCST009597	Genome-wide genotyping array
2018-04-25	24076602	Beecham AH	2013-11-01	Nat Genet	www.ncbi.nlm.nih.gov/pubmed/24076602	Analysis of immune-related loci identifies 48 new susceptibility variants for multiple sclerosis.	Multiple sclerosis	14,498 European ancestry cases, 24,091 European ancestry controls	14,802 European ancestry cases, 26,703 European ancestry controls	16q23.2	16	79615497	MAF	AC009159.3 - AC009159.1	ENSG00000278058	ENSG00000275040		8892	3972	rs7196953-A	rs7196953	0	7196953	intergenic_variant	1	0.3	1e-10	10		1.09		Illumina [161311]	N	multiple sclerosis	http://www.ebi.ac.uk/efo/EFO_0003885	GCST005531	Targeted genotyping array [ImmunoChip]
2018-04-25	24076602	Beecham AH	2013-11-01	Nat Genet	www.ncbi.nlm.nih.gov/pubmed/24076602	Analysis of immune-related loci identifies 48 new susceptibility variants for multiple sclerosis.	Multiple sclerosis	14,498 European ancestry cases, 24,091 European ancestry controls	14,802 European ancestry cases, 26,703 European ancestry controls	6p23	6	14719265	intergenic	AL138720.1			ENSG00000234261			rs17119-A	rs17119	0	17119	intron_variant	0	0.8	1e-10	10		1.1		Illumina [161311]	N	multiple sclerosis	http://www.ebi.ac.uk/efo/EFO_0003885	GCST005531	Targeted genotyping array [ImmunoChip]
2018-04-25	24076602	Beecham AH	2013-11-01	Nat Genet	www.ncbi.nlm.nih.gov/pubmed/24076602	Analysis of immune-related loci identifies 48 new susceptibility variants for multiple sclerosis.	Multiple sclerosis	14,498 European ancestry cases, 24,091 European ancestry controls	14,802 European ancestry cases, 26,703 European ancestry controls	7p22.2	7	3073400	CARD11	CARD11 - AC024028.1	ENSG00000198286	ENSG00000228334		29455	9852	rs1843938-A	rs1843938	0	1843938	intergenic_variant	1	0.44	1e-10	10		1.08		Illumina [161311]	N	multiple sclerosis	http://www.ebi.ac.uk/efo/EFO_0003885	GCST005531	Targeted genotyping array [ImmunoChip]
2018-04-25	24076602	Beecham AH	2013-11-01	Nat Genet	www.ncbi.nlm.nih.gov/pubmed/24076602	Analysis of immune-related loci identifies 48 new susceptibility variants for multiple sclerosis.	Multiple sclerosis	14,498 European ancestry cases, 24,091 European ancestry controls	14,802 European ancestry cases, 26,703 European ancestry controls	13q32.3	13	99434005	MIR548AN	AL136961.1 - TM9SF2	ENSG00000285448	ENSG00000125304		1303	12306	rs4772201-A	rs4772201	0	4772201	regulatory_region_variant	1	0.83	1e-10	10		1.1		Illumina [161311]	N	multiple sclerosis	http://www.ebi.ac.uk/efo/EFO_0003885	GCST005531	Targeted genotyping array [ImmunoChip]
2018-04-25	24076602	Beecham AH	2013-11-01	Nat Genet	www.ncbi.nlm.nih.gov/pubmed/24076602	Analysis of immune-related loci identifies 48 new susceptibility variants for multiple sclerosis.	Multiple sclerosis	14,498 European ancestry cases, 24,091 European ancestry controls	14,802 European ancestry cases, 26,703 European ancestry controls	7p15.2	7	26975369	intergenic	SKAP2			ENSG00000005020			rs706015-C	rs706015	0	706015	intron_variant	0	0.18	1e-10	10		1.1		Illumina [161311]	N	multiple sclerosis	http://www.ebi.ac.uk/efo/EFO_0003885	GCST005531	Targeted genotyping array [ImmunoChip]
2010-06-08	20453840	Sanna S	2010-05-09	Nat Genet	www.ncbi.nlm.nih.gov/pubmed/20453840	Variants within the immunoregulatory CBLB gene are associated with multiple sclerosis.	Multiple sclerosis	882 Sardinian cases, 872 Sardinian controls	1,775 Sardinian cases, 2,005 Sardinian controls	3q13.11	3	105867870	CBLB	CBLB			ENSG00000114423			rs9657904-T	rs9657904	0	9657904	intron_variant	0	0.826	2e-10	9.69897		1.4	[1.27-1.57]	Affymetrix [6607266] (imputed)	N	multiple sclerosis	http://www.ebi.ac.uk/efo/EFO_0003885	GCST000680	Genome-wide genotyping array
2017-01-27	27386562	Andlauer TF	2016-06-17	Sci Adv	www.ncbi.nlm.nih.gov/pubmed/27386562	Novel multiple sclerosis susceptibility loci implicated in epigenetic regulation.	Multiple sclerosis	4,888 German ancestry cases, 10,395 German ancestry controls	2,903 Sardinian ancestry cases, 3,323 Sardinian ancestry controls	1p36.32	1	2569783	MMEL1	AL139246.2			ENSG00000225931			rs10797431-?	rs10797431	0	10797431	non_coding_transcript_exon_variant	0		2e-10	9.69897		1.19048		Illumina [at least 8143088] (imputed)	N	multiple sclerosis	http://www.ebi.ac.uk/efo/EFO_0003885	GCST003566	Genome-wide genotyping array
2020-02-10	31604244	International Multiple Sclerosis Genetics Consortium	2019-09-01	Science	www.ncbi.nlm.nih.gov/pubmed/31604244	Multiple sclerosis genomic map implicates peripheral immune cells and microglia in susceptibility.	Multiple sclerosis	14,802 European and unknown ancestry cases, 26,703 European and unknown ancestry controls	32,627 European and unknown ancestry cases, 41,672 European and unknown ancestry controls	17q21.31	17	45330304	MAP3K14	RNA5SP443 - AC003070.2	ENSG00000199953	ENSG00000267446		2807	41098	rs7222450-A	rs7222450	0	7222450	intergenic_variant	1	NR	2e-10	9.69897		1.0617	NR	Affymetrix, Illumina [8278136] (imputed)	N	multiple sclerosis	http://www.ebi.ac.uk/efo/EFO_0003885	GCST009597	Genome-wide genotyping array
2018-04-25	24076602	Beecham AH	2013-11-01	Nat Genet	www.ncbi.nlm.nih.gov/pubmed/24076602	Analysis of immune-related loci identifies 48 new susceptibility variants for multiple sclerosis.	Multiple sclerosis	14,498 European ancestry cases, 24,091 European ancestry controls	14,802 European ancestry cases, 26,703 European ancestry controls	3p13	3	71481195	FOXP1	FOXP1, AC097634.4			ENSG00000114861, ENSG00000285708			rs9828629-G	rs9828629	0	9828629	intron_variant	0	0.64	2e-10	9.69897		1.08		Illumina [161311]	N	multiple sclerosis	http://www.ebi.ac.uk/efo/EFO_0003885	GCST005531	Targeted genotyping array [ImmunoChip]
2018-04-25	24076602	Beecham AH	2013-11-01	Nat Genet	www.ncbi.nlm.nih.gov/pubmed/24076602	Analysis of immune-related loci identifies 48 new susceptibility variants for multiple sclerosis.	Multiple sclerosis	14,498 European ancestry cases, 24,091 European ancestry controls	14,802 European ancestry cases, 26,703 European ancestry controls	1q23.1	1	157800451	FCRL1	FCRL1			ENSG00000163534			rs2050568-G	rs2050568	0	2050568	intron_variant	0	0.54	2e-10	9.69897		1.08		Illumina [161311]	N	multiple sclerosis	http://www.ebi.ac.uk/efo/EFO_0003885	GCST005531	Targeted genotyping array [ImmunoChip]
2012-10-24	21833088	Sawcer S	2011-08-11	Nature	www.ncbi.nlm.nih.gov/pubmed/21833088	Genetic risk and a primary role for cell-mediated immune mechanisms in multiple sclerosis.	Multiple sclerosis	9,772 European ancestry cases, 16,849 European ancestry controls	4,218 European ancestry cases, 7,296 European ancestry controls	14q31.3	14	88021345	GPR65	LINC01147			ENSG00000258826			rs2119704-C	rs2119704	0	2119704	intron_variant	0	NR	2e-10	9.69897		1.22	[1.19-1.25]	Illumina [465434]	N	multiple sclerosis	http://www.ebi.ac.uk/efo/EFO_0003885	GCST001198	Genome-wide genotyping array
2012-10-24	21833088	Sawcer S	2011-08-11	Nature	www.ncbi.nlm.nih.gov/pubmed/21833088	Genetic risk and a primary role for cell-mediated immune mechanisms in multiple sclerosis.	Multiple sclerosis	9,772 European ancestry cases, 16,849 European ancestry controls	4,218 European ancestry cases, 7,296 European ancestry controls	17q21.2	17	42355962	STAT3	STAT3			ENSG00000168610			rs9891119-C	rs9891119	0	9891119	intron_variant	0	NR	2e-10	9.69897		1.11	[1.09-1.12]	Illumina [465434]	N	multiple sclerosis	http://www.ebi.ac.uk/efo/EFO_0003885	GCST001198	Genome-wide genotyping array
2012-10-24	21833088	Sawcer S	2011-08-11	Nature	www.ncbi.nlm.nih.gov/pubmed/21833088	Genetic risk and a primary role for cell-mediated immune mechanisms in multiple sclerosis.	Multiple sclerosis	9,772 European ancestry cases, 16,849 European ancestry controls	4,218 European ancestry cases, 7,296 European ancestry controls	2q37.1	2	230242009	SP140	SP140			ENSG00000079263			rs10201872-A	rs10201872	0	10201872	intron_variant	0	NR	2e-10	9.69897		1.14	[1.12-1.16]	Illumina [465434]	N	multiple sclerosis	http://www.ebi.ac.uk/efo/EFO_0003885	GCST001198	Genome-wide genotyping array
2019-02-12	26920376	Wang Y	2016-02-26	Mult Scler	www.ncbi.nlm.nih.gov/pubmed/26920376	Genetic overlap between multiple sclerosis and several cardiovascular disease risk factors.	Multiple sclerosis and type 2 diabetes (pleiotropy)	49,192 individuals	NA	1p22.1	1	92469854	GFI1	RN7SL824P - GFI1	ENSG00000242764	ENSG00000162676		67169	3189	rs6662618-?	rs6662618	0	6662618	intergenic_variant	1	NR	3e-10	9.52288			[1.0965-1.1754]	NR [2426886]	N	multiple sclerosis, type II diabetes mellitus	http://www.ebi.ac.uk/efo/EFO_0003885, http://www.ebi.ac.uk/efo/EFO_0001360	GCST007120	Genome-wide genotyping array
2008-12-09	18997785	Aulchenko YS	2008-11-09	Nat Genet	www.ncbi.nlm.nih.gov/pubmed/18997785	Genetic variation in the KIF1B locus influences susceptibility to multiple sclerosis.	Multiple sclerosis	45 European ancestry cases,195 European ancestry controls	1,316 European ancestry cases, 1,423 European ancestry controls, 1,318 cases and 1,507 controls from 756 families	1p36.22	1	10293054	KIF1B	KIF1B			ENSG00000054523			rs10492972-C	rs10492972	0	10492972	intron_variant	0	0.27	3e-10	9.52288		1.34	[1.23-1.48]	Affymetrix [~ 250000]	N	multiple sclerosis	http://www.ebi.ac.uk/efo/EFO_0003885	GCST000263	Genome-wide genotyping array
2009-06-29	19525953	De Jager PL	2009-06-14	Nat Genet	www.ncbi.nlm.nih.gov/pubmed/19525953	Meta-analysis of genome scans and replication identify CD6, IRF8 and TNFRSF1A as new multiple sclerosis susceptibility loci.	Multiple sclerosis	2,624 European ancestry cases, 7,220 European ancestry controls	2,215 European ancestry cases, 2,116 European ancestry controls	1p13.1	1	116561593	CD58	CD58			ENSG00000116815			rs2300747-A	rs2300747	0	2300747	intron_variant	0	0.88	3e-10	9.52288		1.3	[1.14-1.47]	Affymetrix, Illumina [~ 2560000] (imputed)	N	multiple sclerosis	http://www.ebi.ac.uk/efo/EFO_0003885	GCST000424	Genome-wide genotyping array
2010-03-07	20159113	Jakkula E	2010-02-12	Am J Hum Genet	www.ncbi.nlm.nih.gov/pubmed/20159113	Genome-wide association study in a high-risk isolate for multiple sclerosis reveals associated variants in STAT3 gene.	Multiple sclerosis	68 Finland founder cases, 136 Finland founder controls	83 Finland founder cases, 365 Finland founder controls 3,285 European ancestry cases, 6,379 European ancestry controls, 1,202 cases, 3,399 controls	17q21.2	17	42362183	STAT3	STAT3			ENSG00000168610			rs744166-G	rs744166	0	744166	intron_variant	0	0.41	3e-10	9.52288		1.15	[1.10-1.20]	Illumina [297343]	N	multiple sclerosis	http://www.ebi.ac.uk/efo/EFO_0003885	GCST000593	Genome-wide genotyping array
2017-01-27	27386562	Andlauer TF	2016-06-17	Sci Adv	www.ncbi.nlm.nih.gov/pubmed/27386562	Novel multiple sclerosis susceptibility loci implicated in epigenetic regulation.	Multiple sclerosis	4,888 German ancestry cases, 10,395 German ancestry controls	2,903 Sardinian ancestry cases, 3,323 Sardinian ancestry controls	13q14.2	13	50243690	DLEU1	DLEU1			ENSG00000176124			rs2812197-?	rs2812197	0	2812197	intron_variant	0	NR	3e-10	9.52288		1.14943	[1.1-1.2]	Illumina [at least 8143088] (imputed)	N	multiple sclerosis	http://www.ebi.ac.uk/efo/EFO_0003885	GCST003566	Genome-wide genotyping array
2020-02-10	31604244	International Multiple Sclerosis Genetics Consortium	2019-09-01	Science	www.ncbi.nlm.nih.gov/pubmed/31604244	Multiple sclerosis genomic map implicates peripheral immune cells and microglia in susceptibility.	Multiple sclerosis	14,802 European and unknown ancestry cases, 26,703 European and unknown ancestry controls	32,627 European and unknown ancestry cases, 41,672 European and unknown ancestry controls				ASF1A							chr6:119215402-A	chr6:119215402	0			1	NR	3e-10	9.52288		1.0776	NR	Affymetrix, Illumina [8278136] (imputed)	N	multiple sclerosis	http://www.ebi.ac.uk/efo/EFO_0003885	GCST009597	Genome-wide genotyping array
2020-02-10	31604244	International Multiple Sclerosis Genetics Consortium	2019-09-01	Science	www.ncbi.nlm.nih.gov/pubmed/31604244	Multiple sclerosis genomic map implicates peripheral immune cells and microglia in susceptibility.	Multiple sclerosis	14,802 European and unknown ancestry cases, 26,703 European and unknown ancestry controls	32,627 European and unknown ancestry cases, 41,672 European and unknown ancestry controls				INTS8							chr8:95851818-G	chr8:95851818	0			1	NR	3e-10	9.52288		1.15287	NR	Affymetrix, Illumina [8278136] (imputed)	N	multiple sclerosis	http://www.ebi.ac.uk/efo/EFO_0003885	GCST009597	Genome-wide genotyping array
2020-02-10	31604244	International Multiple Sclerosis Genetics Consortium	2019-09-01	Science	www.ncbi.nlm.nih.gov/pubmed/31604244	Multiple sclerosis genomic map implicates peripheral immune cells and microglia in susceptibility.	Multiple sclerosis	14,802 European and unknown ancestry cases, 26,703 European and unknown ancestry controls	32,627 European and unknown ancestry cases, 41,672 European and unknown ancestry controls	7p15.2	7	27095695	HOXA1	HOTAIRM1, HOXA1			ENSG00000233429, ENSG00000105991			rs10951154-C	rs10951154	0	10951154	missense_variant	0	NR	3e-10	9.52288		1.07991	NR	Affymetrix, Illumina [8278136] (imputed)	N	multiple sclerosis	http://www.ebi.ac.uk/efo/EFO_0003885	GCST009597	Genome-wide genotyping array
2020-02-10	31604244	International Multiple Sclerosis Genetics Consortium	2019-09-01	Science	www.ncbi.nlm.nih.gov/pubmed/31604244	Multiple sclerosis genomic map implicates peripheral immune cells and microglia in susceptibility.	Multiple sclerosis	14,802 European and unknown ancestry cases, 26,703 European and unknown ancestry controls	32,627 European and unknown ancestry cases, 41,672 European and unknown ancestry controls	20q13.2	20	54127898	BCAS1	BCAS1 - CYP24A1	ENSG00000064787	ENSG00000019186		57304	25548	rs2585447-C	rs2585447	0	2585447	regulatory_region_variant	1	NR	3e-10	9.52288		1.0879	NR	Affymetrix, Illumina [8278136] (imputed)	N	multiple sclerosis	http://www.ebi.ac.uk/efo/EFO_0003885	GCST009597	Genome-wide genotyping array
2020-02-10	31604244	International Multiple Sclerosis Genetics Consortium	2019-09-01	Science	www.ncbi.nlm.nih.gov/pubmed/31604244	Multiple sclerosis genomic map implicates peripheral immune cells and microglia in susceptibility.	Multiple sclerosis	14,802 European and unknown ancestry cases, 26,703 European and unknown ancestry controls	32,627 European and unknown ancestry cases, 41,672 European and unknown ancestry controls	21q22.2	21	38492803	ERG	ERG			ENSG00000157554			rs2836438-A	rs2836438	0	2836438	intron_variant	0	NR	3e-10	9.52288		1.10619	NR	Affymetrix, Illumina [8278136] (imputed)	N	multiple sclerosis	http://www.ebi.ac.uk/efo/EFO_0003885	GCST009597	Genome-wide genotyping array
2018-04-25	24076602	Beecham AH	2013-11-01	Nat Genet	www.ncbi.nlm.nih.gov/pubmed/24076602	Analysis of immune-related loci identifies 48 new susceptibility variants for multiple sclerosis.	Multiple sclerosis	14,498 European ancestry cases, 24,091 European ancestry controls	14,802 European ancestry cases, 26,703 European ancestry controls	7p15.1	7	28133120	JAZF1	JAZF1			ENSG00000153814			rs917116-C	rs917116	0	917116	intron_variant	0	0.21	3e-10	9.52288		1.09		Illumina [161311]	N	multiple sclerosis	http://www.ebi.ac.uk/efo/EFO_0003885	GCST005531	Targeted genotyping array [ImmunoChip]
2012-10-24	21833088	Sawcer S	2011-08-11	Nature	www.ncbi.nlm.nih.gov/pubmed/21833088	Genetic risk and a primary role for cell-mediated immune mechanisms in multiple sclerosis.	Multiple sclerosis	9,772 European ancestry cases, 16,849 European ancestry controls	4,218 European ancestry cases, 7,296 European ancestry controls	1p21.2	1	100941963	SLC30A7, VCAM1	HNRNPA1P68, SLC30A7			ENSG00000230946, ENSG00000162695			rs11581062-G	rs11581062	0	11581062	non_coding_transcript_exon_variant	0	NR	3e-10	9.52288		1.12	[1.1-1.13]	Illumina [465434]	N	multiple sclerosis	http://www.ebi.ac.uk/efo/EFO_0003885	GCST001198	Genome-wide genotyping array
2017-01-27	27386562	Andlauer TF	2016-06-17	Sci Adv	www.ncbi.nlm.nih.gov/pubmed/27386562	Novel multiple sclerosis susceptibility loci implicated in epigenetic regulation.	Multiple sclerosis	4,888 German ancestry cases, 10,395 German ancestry controls	2,903 Sardinian ancestry cases, 3,323 Sardinian ancestry controls	1p22.1	1	92485653	EVI5	GFI1			ENSG00000162676			rs6689470-A	rs6689470	0	6689470	intron_variant	0		4e-10	9.39794		1.24	[1.16鈥?.33]	Illumina [at least 8143088] (imputed)	N	multiple sclerosis	http://www.ebi.ac.uk/efo/EFO_0003885	GCST003566	Genome-wide genotyping array
2020-02-10	31604244	International Multiple Sclerosis Genetics Consortium	2019-09-01	Science	www.ncbi.nlm.nih.gov/pubmed/31604244	Multiple sclerosis genomic map implicates peripheral immune cells and microglia in susceptibility.	Multiple sclerosis	14,802 European and unknown ancestry cases, 26,703 European and unknown ancestry controls	32,627 European and unknown ancestry cases, 41,672 European and unknown ancestry controls	2q22.1	2	136127109	CXCR4	CXCR4 - HNRNPKP2	ENSG00000121966	ENSG00000227347		8960	72005	rs10191360-T	rs10191360	0	10191360	intergenic_variant	1	NR	4e-10	9.39794		1.0836	NR	Affymetrix, Illumina [8278136] (imputed)	N	multiple sclerosis	http://www.ebi.ac.uk/efo/EFO_0003885	GCST009597	Genome-wide genotyping array
2020-02-10	31604244	International Multiple Sclerosis Genetics Consortium	2019-09-01	Science	www.ncbi.nlm.nih.gov/pubmed/31604244	Multiple sclerosis genomic map implicates peripheral immune cells and microglia in susceptibility.	Multiple sclerosis	14,802 European and unknown ancestry cases, 26,703 European and unknown ancestry controls	32,627 European and unknown ancestry cases, 41,672 European and unknown ancestry controls	18q21.32	18	58602505	ALPK2	ALPK2			ENSG00000198796			rs4940730-A	rs4940730	0	4940730	intron_variant	0	NR	4e-10	9.39794		1.0626	NR	Affymetrix, Illumina [8278136] (imputed)	N	multiple sclerosis	http://www.ebi.ac.uk/efo/EFO_0003885	GCST009597	Genome-wide genotyping array
2020-02-10	31604244	International Multiple Sclerosis Genetics Consortium	2019-09-01	Science	www.ncbi.nlm.nih.gov/pubmed/31604244	Multiple sclerosis genomic map implicates peripheral immune cells and microglia in susceptibility.	Multiple sclerosis	14,802 European and unknown ancestry cases, 26,703 European and unknown ancestry controls	32,627 European and unknown ancestry cases, 41,672 European and unknown ancestry controls	12p13.31	12	6332456	TNFRSF1A	TNFRSF1A			ENSG00000067182			rs12832171-C	rs12832171	0	12832171	intron_variant	0	NR	4e-10	9.39794		1.166	NR	Affymetrix, Illumina [8278136] (imputed)	N	multiple sclerosis	http://www.ebi.ac.uk/efo/EFO_0003885	GCST009597	Genome-wide genotyping array
2018-04-25	24076602	Beecham AH	2013-11-01	Nat Genet	www.ncbi.nlm.nih.gov/pubmed/24076602	Analysis of immune-related loci identifies 48 new susceptibility variants for multiple sclerosis.	Multiple sclerosis	14,498 European ancestry cases, 24,091 European ancestry controls	14,802 European ancestry cases, 26,703 European ancestry controls	6p21.31	6	36407527	PXT1	PXT1			ENSG00000179165			rs941816-G	rs941816	0	941816	intron_variant	0	0.2	4e-10	9.39794		1.11		Illumina [161311]	N	multiple sclerosis	http://www.ebi.ac.uk/efo/EFO_0003885	GCST005531	Targeted genotyping array [ImmunoChip]
2018-04-25	24076602	Beecham AH	2013-11-01	Nat Genet	www.ncbi.nlm.nih.gov/pubmed/24076602	Analysis of immune-related loci identifies 48 new susceptibility variants for multiple sclerosis.	Multiple sclerosis	14,498 European ancestry cases, 24,091 European ancestry controls	14,802 European ancestry cases, 26,703 European ancestry controls	16p13.13	16	11194949	CLEC16A	CLEC16A - AC007220.1	ENSG00000038532	ENSG00000263033		12763	1228	rs4780346-A	rs4780346	0	4780346	regulatory_region_variant	1	0.25	4e-10	9.39794	(conditioned on rs12927355)	1.09		Illumina [161311]	N	multiple sclerosis	http://www.ebi.ac.uk/efo/EFO_0003885	GCST005531	Targeted genotyping array [ImmunoChip]
2012-10-24	21833088	Sawcer S	2011-08-11	Nature	www.ncbi.nlm.nih.gov/pubmed/21833088	Genetic risk and a primary role for cell-mediated immune mechanisms in multiple sclerosis.	Multiple sclerosis	9,772 European ancestry cases, 16,849 European ancestry controls	4,218 European ancestry cases, 7,296 European ancestry controls				DRB1							DRB*03:01-?	DRB*03:01	0			1	NR	4e-10	9.39794		1.26	NR	Illumina [465434]	N	multiple sclerosis	http://www.ebi.ac.uk/efo/EFO_0003885	GCST001198	Genome-wide genotyping array
2020-02-10	31604244	International Multiple Sclerosis Genetics Consortium	2019-09-01	Science	www.ncbi.nlm.nih.gov/pubmed/31604244	Multiple sclerosis genomic map implicates peripheral immune cells and microglia in susceptibility.	Multiple sclerosis	14,802 European and unknown ancestry cases, 26,703 European and unknown ancestry controls	32,627 European and unknown ancestry cases, 41,672 European and unknown ancestry controls	2p23.3	2	24829308	ADCY3	ADCY3			ENSG00000138031			rs11125803-C	rs11125803	0	11125803	intron_variant	0	NR	5e-10	9.30103		1.07089	NR	Affymetrix, Illumina [8278136] (imputed)	N	multiple sclerosis	http://www.ebi.ac.uk/efo/EFO_0003885	GCST009597	Genome-wide genotyping array
2018-04-25	24076602	Beecham AH	2013-11-01	Nat Genet	www.ncbi.nlm.nih.gov/pubmed/24076602	Analysis of immune-related loci identifies 48 new susceptibility variants for multiple sclerosis.	Multiple sclerosis	14,498 European ancestry cases, 24,091 European ancestry controls	14,802 European ancestry cases, 26,703 European ancestry controls	8q24.21	8	128146699	MIR1208	PVT1			ENSG00000249859			rs759648-C	rs759648	0	759648	intron_variant	0	0.31	5e-10	9.30103		1.08		Illumina [161311]	N	multiple sclerosis	http://www.ebi.ac.uk/efo/EFO_0003885	GCST005531	Targeted genotyping array [ImmunoChip]
2018-04-25	24076602	Beecham AH	2013-11-01	Nat Genet	www.ncbi.nlm.nih.gov/pubmed/24076602	Analysis of immune-related loci identifies 48 new susceptibility variants for multiple sclerosis.	Multiple sclerosis	14,498 European ancestry cases, 24,091 European ancestry controls	14,802 European ancestry cases, 26,703 European ancestry controls	1p36.31	1	6470129	PLEKHG5	PLEKHG5			ENSG00000171680			rs3007421-A	rs3007421	0	3007421	intron_variant	0	0.13	5e-10	9.30103		1.11		Illumina [161311]	N	multiple sclerosis	http://www.ebi.ac.uk/efo/EFO_0003885	GCST005531	Targeted genotyping array [ImmunoChip]
2012-10-24	21833088	Sawcer S	2011-08-11	Nature	www.ncbi.nlm.nih.gov/pubmed/21833088	Genetic risk and a primary role for cell-mediated immune mechanisms in multiple sclerosis.	Multiple sclerosis	9,772 European ancestry cases, 16,849 European ancestry controls	4,218 European ancestry cases, 7,296 European ancestry controls	20q13.12	20	46073481	NCOA5, CD40	NCOA5			ENSG00000124160			rs2425752-A	rs2425752	0	2425752	intron_variant	0	NR	5e-10	9.30103		1.11	[1.1-1.13]	Illumina [465434]	N	multiple sclerosis	http://www.ebi.ac.uk/efo/EFO_0003885	GCST001198	Genome-wide genotyping array
2013-06-13	23472185	Mero IL	2013-03-05	PLoS One	www.ncbi.nlm.nih.gov/pubmed/23472185	Oligoclonal band status in Scandinavian multiple sclerosis patients is associated with specific genetic risk alleles.	Multiple sclerosis (OCB status)	1,367 European ancestry OCB positive cases, 161 European ancestry OCB negative cases	3,029 European ancestry OCB positive cases, 374 European ancestry OCB negative cases	6p21.32	6	32400310	BTNL2	BTNL2, BTNL2, BTNL2, BTNL2, BTNL2, BTNL2, BTNL2, BTNL2, TSBP1-AS1			ENSG00000226127, ENSG00000225412, ENSG00000204290, ENSG00000225845, ENSG00000229741, ENSG00000224770, ENSG00000229597, ENSG00000224242, ENSG00000225914			rs3817963-?	rs3817963	0	3817963	intron_variant	0	NR	6e-10	9.22185		1.61	[1.38-1.87]	Illumina [495970]	N	multiple sclerosis	http://www.ebi.ac.uk/efo/EFO_0003885	GCST001891	Genome-wide genotyping array
2020-02-10	31604244	International Multiple Sclerosis Genetics Consortium	2019-09-01	Science	www.ncbi.nlm.nih.gov/pubmed/31604244	Multiple sclerosis genomic map implicates peripheral immune cells and microglia in susceptibility.	Multiple sclerosis	14,802 European and unknown ancestry cases, 26,703 European and unknown ancestry controls	32,627 European and unknown ancestry cases, 41,672 European and unknown ancestry controls	7q22.3	7	106066016	CDHR3	CDHR3 - SYPL1	ENSG00000128536	ENSG00000008282		29584	24487	rs73414214-C	rs73414214	0	73414214	intergenic_variant	1	NR	6e-10	9.22185		1.1282	NR	Affymetrix, Illumina [8278136] (imputed)	N	multiple sclerosis	http://www.ebi.ac.uk/efo/EFO_0003885	GCST009597	Genome-wide genotyping array
2012-10-24	21833088	Sawcer S	2011-08-11	Nature	www.ncbi.nlm.nih.gov/pubmed/21833088	Genetic risk and a primary role for cell-mediated immune mechanisms in multiple sclerosis.	Multiple sclerosis	9,772 European ancestry cases, 16,849 European ancestry controls	4,218 European ancestry cases, 7,296 European ancestry controls	2p21	2	43131922	intergenic	AC010883.2, LINC02580			ENSG00000286796, ENSG00000230587			rs12466022-C	rs12466022	0	12466022	non_coding_transcript_exon_variant	0	NR	6e-10	9.22185		1.11	[1.1-1.13]	Illumina [465434]	N	multiple sclerosis	http://www.ebi.ac.uk/efo/EFO_0003885	GCST001198	Genome-wide genotyping array
2020-02-10	31604244	International Multiple Sclerosis Genetics Consortium	2019-09-01	Science	www.ncbi.nlm.nih.gov/pubmed/31604244	Multiple sclerosis genomic map implicates peripheral immune cells and microglia in susceptibility.	Multiple sclerosis	14,802 European and unknown ancestry cases, 26,703 European and unknown ancestry controls	32,627 European and unknown ancestry cases, 41,672 European and unknown ancestry controls	2p23.1	2	30249576	LBH	LBH			ENSG00000213626			rs13414105-C	rs13414105	0	13414105	intron_variant	0	NR	7e-10	9.1549		1.0912	NR	Affymetrix, Illumina [8278136] (imputed)	N	multiple sclerosis	http://www.ebi.ac.uk/efo/EFO_0003885	GCST009597	Genome-wide genotyping array
2020-02-10	31604244	International Multiple Sclerosis Genetics Consortium	2019-09-01	Science	www.ncbi.nlm.nih.gov/pubmed/31604244	Multiple sclerosis genomic map implicates peripheral immune cells and microglia in susceptibility.	Multiple sclerosis	14,802 European and unknown ancestry cases, 26,703 European and unknown ancestry controls	32,627 European and unknown ancestry cases, 41,672 European and unknown ancestry controls	4p14	4	40305547	RHOH	AC095057.2 - LINC02265	ENSG00000250338	ENSG00000249241		39090	10938	rs13136820-C	rs13136820	0	13136820	intergenic_variant	1	NR	8e-10	9.09691		1.0775	NR	Affymetrix, Illumina [8278136] (imputed)	N	multiple sclerosis	http://www.ebi.ac.uk/efo/EFO_0003885	GCST009597	Genome-wide genotyping array
2020-02-10	31604244	International Multiple Sclerosis Genetics Consortium	2019-09-01	Science	www.ncbi.nlm.nih.gov/pubmed/31604244	Multiple sclerosis genomic map implicates peripheral immune cells and microglia in susceptibility.	Multiple sclerosis	14,802 European and unknown ancestry cases, 26,703 European and unknown ancestry controls	32,627 European and unknown ancestry cases, 41,672 European and unknown ancestry controls	7q36.1	7	149592373	ZNF767P	ZNF767P			ENSG00000133624			rs354033-G	rs354033	0	354033	intron_variant	0	NR	8e-10	9.09691		1.0813	NR	Affymetrix, Illumina [8278136] (imputed)	N	multiple sclerosis	http://www.ebi.ac.uk/efo/EFO_0003885	GCST009597	Genome-wide genotyping array
2020-02-10	31604244	International Multiple Sclerosis Genetics Consortium	2019-09-01	Science	www.ncbi.nlm.nih.gov/pubmed/31604244	Multiple sclerosis genomic map implicates peripheral immune cells and microglia in susceptibility.	Multiple sclerosis	14,802 European and unknown ancestry cases, 26,703 European and unknown ancestry controls	32,627 European and unknown ancestry cases, 41,672 European and unknown ancestry controls				CD86							chr3:121783015-T	chr3:121783015	0			1	NR	8e-10	9.09691		1.1199	NR	Affymetrix, Illumina [8278136] (imputed)	N	multiple sclerosis	http://www.ebi.ac.uk/efo/EFO_0003885	GCST009597	Genome-wide genotyping array
2020-02-10	31604244	International Multiple Sclerosis Genetics Consortium	2019-09-01	Science	www.ncbi.nlm.nih.gov/pubmed/31604244	Multiple sclerosis genomic map implicates peripheral immune cells and microglia in susceptibility.	Multiple sclerosis	14,802 European and unknown ancestry cases, 26,703 European and unknown ancestry controls	32,627 European and unknown ancestry cases, 41,672 European and unknown ancestry controls	3p22.3	3	32920559	TRIM71	TRIM71 - CCR4	ENSG00000206557	ENSG00000183813		22735	31085	rs11919880-A	rs11919880	0	11919880	intergenic_variant	1	NR	8e-10	9.09691		1.0603	NR	Affymetrix, Illumina [8278136] (imputed)	N	multiple sclerosis	http://www.ebi.ac.uk/efo/EFO_0003885	GCST009597	Genome-wide genotyping array
2011-03-02	21244703	Wang JH	2011-01-18	Genome Med	www.ncbi.nlm.nih.gov/pubmed/21244703	Modeling the cumulative genetic risk for multiple sclerosis from genome-wide association data.	Multiple sclerosis	2,124 cases, 6,720 controls	1,618 cases, 1,988 controls	11q12.2	11	61026179	CD6	CD6 - AP003721.2	ENSG00000013725	ENSG00000256733		5802	29213	rs4939490-?	rs4939490	0	4939490	intergenic_variant	1	NR	1e-09	9		1.3	[1.19-1.42]	Affymetrix, Illumina [~ 2560000] (imputed)	N	multiple sclerosis	http://www.ebi.ac.uk/efo/EFO_0003885	GCST000949	Genome-wide genotyping array
2012-06-27	22570697	Matesanz F	2012-05-03	PLoS One	www.ncbi.nlm.nih.gov/pubmed/22570697	Genome-wide association study of multiple sclerosis confirms a novel locus at 5p13.1.	Multiple sclerosis	2,127 European ancestry cases, 4,558 European ancestry controls	2,785 European ancestry cases, 2,940 European ancestry controls	5p13.1	5	40437846	PTGER4	AC093277.1 - AC114977.1	ENSG00000283286	ENSG00000285552		6355	25716	rs9292777-T	rs9292777	0	9292777	regulatory_region_variant	1	NR	1e-09	9		1.19	[1.12-1.25]	Affymetrix, Illumina [130903]	N	multiple sclerosis	http://www.ebi.ac.uk/efo/EFO_0003885	GCST001505	Genome-wide genotyping array
2017-07-04	28445677	Steri M	2017-04-27	N Engl J Med	www.ncbi.nlm.nih.gov/pubmed/28445677	Overexpression of the Cytokine BAFF and Autoimmunity Risk.	Multiple sclerosis	2,273 Sardinian cases, 2,148 Sardinian controls	6,840 European ancestry cases, 661 Sardinian cases, 3,176 cases, 6,044 European ancestry controls, 1,244 Sardinian controls, 2,958 controls	10p15.1	10	6050383	IL2RA	IL2RA			ENSG00000134460			rs12253981-G	rs12253981	0	12253981	intron_variant	0	0.519	1e-09	9		1.31		Affymetrix [~ 12200000] (imputed)	N	multiple sclerosis	http://www.ebi.ac.uk/efo/EFO_0003885	GCST004290	Genome-wide genotyping array
2017-01-27	27386562	Andlauer TF	2016-06-17	Sci Adv	www.ncbi.nlm.nih.gov/pubmed/27386562	Novel multiple sclerosis susceptibility loci implicated in epigenetic regulation.	Multiple sclerosis	4,888 German ancestry cases, 10,395 German ancestry controls	2,903 Sardinian ancestry cases, 3,323 Sardinian ancestry controls	3q13.33	3	122050675	CD86	AC080098.1 - CD86	ENSG00000202388	ENSG00000114013		25371	4687	rs2681424-?	rs2681424	0	2681424	intergenic_variant	1		1e-09	9		1.16279		Illumina [at least 8143088] (imputed)	N	multiple sclerosis	http://www.ebi.ac.uk/efo/EFO_0003885	GCST003566	Genome-wide genotyping array
2017-01-27	27386562	Andlauer TF	2016-06-17	Sci Adv	www.ncbi.nlm.nih.gov/pubmed/27386562	Novel multiple sclerosis susceptibility loci implicated in epigenetic regulation.	Multiple sclerosis	4,888 German ancestry cases, 10,395 German ancestry controls	2,903 Sardinian ancestry cases, 3,323 Sardinian ancestry controls	16p13.13	16	11141273	CLEC16A	CLEC16A			ENSG00000038532			rs6498168-T	rs6498168	0	6498168	intron_variant	0		1e-09	9		1.23	[1.17鈥?.29]	Illumina [at least 8143088] (imputed)	N	multiple sclerosis	http://www.ebi.ac.uk/efo/EFO_0003885	GCST003566	Genome-wide genotyping array
2020-02-10	31604244	International Multiple Sclerosis Genetics Consortium	2019-09-01	Science	www.ncbi.nlm.nih.gov/pubmed/31604244	Multiple sclerosis genomic map implicates peripheral immune cells and microglia in susceptibility.	Multiple sclerosis	14,802 European and unknown ancestry cases, 26,703 European and unknown ancestry controls	32,627 European and unknown ancestry cases, 41,672 European and unknown ancestry controls	11q13.1	11	65937961	DRAP1	DRAP1 - TSGA10IP	ENSG00000175550	ENSG00000175513		16398	7484	rs531612-T	rs531612	0	531612	regulatory_region_variant	1	NR	1e-09	9		1.06895	NR	Affymetrix, Illumina [8278136] (imputed)	N	multiple sclerosis	http://www.ebi.ac.uk/efo/EFO_0003885	GCST009597	Genome-wide genotyping array
2020-02-10	31604244	International Multiple Sclerosis Genetics Consortium	2019-09-01	Science	www.ncbi.nlm.nih.gov/pubmed/31604244	Multiple sclerosis genomic map implicates peripheral immune cells and microglia in susceptibility.	Multiple sclerosis	14,802 European and unknown ancestry cases, 26,703 European and unknown ancestry controls	32,627 European and unknown ancestry cases, 41,672 European and unknown ancestry controls	11q21	11	95688666	LOC100129203	AP000820.2			ENSG00000285842			rs56095240-A	rs56095240	0	56095240	intron_variant	0	NR	1e-09	9		1.10816	NR	Affymetrix, Illumina [8278136] (imputed)	N	multiple sclerosis	http://www.ebi.ac.uk/efo/EFO_0003885	GCST009597	Genome-wide genotyping array
2020-02-10	31604244	International Multiple Sclerosis Genetics Consortium	2019-09-01	Science	www.ncbi.nlm.nih.gov/pubmed/31604244	Multiple sclerosis genomic map implicates peripheral immune cells and microglia in susceptibility.	Multiple sclerosis	14,802 European and unknown ancestry cases, 26,703 European and unknown ancestry controls	32,627 European and unknown ancestry cases, 41,672 European and unknown ancestry controls	6q22.33	6	127958959	THEMIS	THEMIS - PTPRK	ENSG00000275122	ENSG00000273993		40328	9820	rs802730-T	rs802730	0	802730	intergenic_variant	1	NR	1e-09	9		1.0653	NR	Affymetrix, Illumina [8278136] (imputed)	N	multiple sclerosis	http://www.ebi.ac.uk/efo/EFO_0003885	GCST009597	Genome-wide genotyping array
2020-02-10	31604244	International Multiple Sclerosis Genetics Consortium	2019-09-01	Science	www.ncbi.nlm.nih.gov/pubmed/31604244	Multiple sclerosis genomic map implicates peripheral immune cells and microglia in susceptibility.	Multiple sclerosis	14,802 European and unknown ancestry cases, 26,703 European and unknown ancestry controls	32,627 European and unknown ancestry cases, 41,672 European and unknown ancestry controls	1q23.3	1	160664798	SLAMF1	SLAMF1 - SETP9	ENSG00000117090	ENSG00000235101		17503	5350	rs6427540-C	rs6427540	0	6427540	intergenic_variant	1	NR	1e-09	9		1.106	NR	Affymetrix, Illumina [8278136] (imputed)	N	multiple sclerosis	http://www.ebi.ac.uk/efo/EFO_0003885	GCST009597	Genome-wide genotyping array
2020-02-10	31604244	International Multiple Sclerosis Genetics Consortium	2019-09-01	Science	www.ncbi.nlm.nih.gov/pubmed/31604244	Multiple sclerosis genomic map implicates peripheral immune cells and microglia in susceptibility.	Multiple sclerosis	14,802 European and unknown ancestry cases, 26,703 European and unknown ancestry controls	32,627 European and unknown ancestry cases, 41,672 European and unknown ancestry controls	14q22.1	14	51839373	FRMD6	GNG2			ENSG00000186469			rs11852059-C	rs11852059	0	11852059	intron_variant	0	NR	1e-09	9		1.09505	NR	Affymetrix, Illumina [8278136] (imputed)	N	multiple sclerosis	http://www.ebi.ac.uk/efo/EFO_0003885	GCST009597	Genome-wide genotyping array
2020-02-10	31604244	International Multiple Sclerosis Genetics Consortium	2019-09-01	Science	www.ncbi.nlm.nih.gov/pubmed/31604244	Multiple sclerosis genomic map implicates peripheral immune cells and microglia in susceptibility.	Multiple sclerosis	14,802 European and unknown ancestry cases, 26,703 European and unknown ancestry controls	32,627 European and unknown ancestry cases, 41,672 European and unknown ancestry controls	3q23	3	141432148	ZBTB38	ZBTB38			ENSG00000177311			rs6789653-G	rs6789653	0	6789653	5_prime_UTR_variant	0	NR	1e-09	9		1.0595	NR	Affymetrix, Illumina [8278136] (imputed)	N	multiple sclerosis	http://www.ebi.ac.uk/efo/EFO_0003885	GCST009597	Genome-wide genotyping array
2020-02-10	31604244	International Multiple Sclerosis Genetics Consortium	2019-09-01	Science	www.ncbi.nlm.nih.gov/pubmed/31604244	Multiple sclerosis genomic map implicates peripheral immune cells and microglia in susceptibility.	Multiple sclerosis	14,802 European and unknown ancestry cases, 26,703 European and unknown ancestry controls	32,627 European and unknown ancestry cases, 41,672 European and unknown ancestry controls	1p36.11	1	24964519	RUNX3	RUNX3			ENSG00000020633			rs6672420-A	rs6672420	0	6672420	missense_variant	0	NR	1e-09	9		1.06338	NR	Affymetrix, Illumina [8278136] (imputed)	N	multiple sclerosis	http://www.ebi.ac.uk/efo/EFO_0003885	GCST009597	Genome-wide genotyping array
2020-02-10	31604244	International Multiple Sclerosis Genetics Consortium	2019-09-01	Science	www.ncbi.nlm.nih.gov/pubmed/31604244	Multiple sclerosis genomic map implicates peripheral immune cells and microglia in susceptibility.	Multiple sclerosis	14,802 European and unknown ancestry cases, 26,703 European and unknown ancestry controls	32,627 European and unknown ancestry cases, 41,672 European and unknown ancestry controls	19q13.31	19	44640642	IGSF23	AC243964.3			ENSG00000266903			rs7260482-C	rs7260482	0	7260482	intron_variant	0	NR	1e-09	9		1.07782	NR	Affymetrix, Illumina [8278136] (imputed)	N	multiple sclerosis	http://www.ebi.ac.uk/efo/EFO_0003885	GCST009597	Genome-wide genotyping array
2018-04-25	24076602	Beecham AH	2013-11-01	Nat Genet	www.ncbi.nlm.nih.gov/pubmed/24076602	Analysis of immune-related loci identifies 48 new susceptibility variants for multiple sclerosis.	Multiple sclerosis	14,498 European ancestry cases, 24,091 European ancestry controls	14,802 European ancestry cases, 26,703 European ancestry controls	11p11.2	11	47680843	AGBL2	AGBL2			ENSG00000165923			rs7120737-G	rs7120737	0	7120737	intron_variant	0	0.15	1e-09	9		1.1		Illumina [161311]	N	multiple sclerosis	http://www.ebi.ac.uk/efo/EFO_0003885	GCST005531	Targeted genotyping array [ImmunoChip]
2012-10-24	21833088	Sawcer S	2011-08-11	Nature	www.ncbi.nlm.nih.gov/pubmed/21833088	Genetic risk and a primary role for cell-mediated immune mechanisms in multiple sclerosis.	Multiple sclerosis	9,772 European ancestry cases, 16,849 European ancestry controls	4,218 European ancestry cases, 7,296 European ancestry controls	3p24.1	3	27747289	EOMES	EOMES - LINC01980	ENSG00000163508	ENSG00000225548		24578	50263	rs11129295-A	rs11129295	0	11129295	intergenic_variant	1	NR	1e-09	9	(Conditioned on rs669607)	1.11	[1.09-1.12]	Illumina [465434]	N	multiple sclerosis	http://www.ebi.ac.uk/efo/EFO_0003885	GCST001198	Genome-wide genotyping array
2020-02-10	31604244	International Multiple Sclerosis Genetics Consortium	2019-09-01	Science	www.ncbi.nlm.nih.gov/pubmed/31604244	Multiple sclerosis genomic map implicates peripheral immune cells and microglia in susceptibility.	Multiple sclerosis	14,802 European and unknown ancestry cases, 26,703 European and unknown ancestry controls	32,627 European and unknown ancestry cases, 41,672 European and unknown ancestry controls	3q12.3	3	102030178	LOC152225	LINC02085 - ZPLD1	ENSG00000214407	ENSG00000170044		32252	69066	rs4325907-C	rs4325907	0	4325907	regulatory_region_variant	1	NR	2e-09	8.69897		1.07515	NR	Affymetrix, Illumina [8278136] (imputed)	N	multiple sclerosis	http://www.ebi.ac.uk/efo/EFO_0003885	GCST009597	Genome-wide genotyping array
2020-02-10	31604244	International Multiple Sclerosis Genetics Consortium	2019-09-01	Science	www.ncbi.nlm.nih.gov/pubmed/31604244	Multiple sclerosis genomic map implicates peripheral immune cells and microglia in susceptibility.	Multiple sclerosis	14,802 European and unknown ancestry cases, 26,703 European and unknown ancestry controls	32,627 European and unknown ancestry cases, 41,672 European and unknown ancestry controls	19q13.32	19	47135282	SAE1	SAE1			ENSG00000142230			rs11083862-A	rs11083862	0	11083862	intron_variant	0	NR	2e-09	8.69897		1.0769	NR	Affymetrix, Illumina [8278136] (imputed)	N	multiple sclerosis	http://www.ebi.ac.uk/efo/EFO_0003885	GCST009597	Genome-wide genotyping array
2020-02-10	31604244	International Multiple Sclerosis Genetics Consortium	2019-09-01	Science	www.ncbi.nlm.nih.gov/pubmed/31604244	Multiple sclerosis genomic map implicates peripheral immune cells and microglia in susceptibility.	Multiple sclerosis	14,802 European and unknown ancestry cases, 26,703 European and unknown ancestry controls	32,627 European and unknown ancestry cases, 41,672 European and unknown ancestry controls	21q22.11	21	33415005	IFNGR2	IFNGR2			ENSG00000159128			rs9808753-G	rs9808753	0	9808753	missense_variant	0	NR	2e-09	8.69897		1.082	NR	Affymetrix, Illumina [8278136] (imputed)	N	multiple sclerosis	http://www.ebi.ac.uk/efo/EFO_0003885	GCST009597	Genome-wide genotyping array
2020-02-10	31604244	International Multiple Sclerosis Genetics Consortium	2019-09-01	Science	www.ncbi.nlm.nih.gov/pubmed/31604244	Multiple sclerosis genomic map implicates peripheral immune cells and microglia in susceptibility.	Multiple sclerosis	14,802 European and unknown ancestry cases, 26,703 European and unknown ancestry controls	32,627 European and unknown ancestry cases, 41,672 European and unknown ancestry controls	14q32.32	14	102764421	RCOR1	RCOR1 - AL132801.2	ENSG00000089902	ENSG00000259508		33860	5619	rs12588969-G	rs12588969	0	12588969	regulatory_region_variant	1	NR	2e-09	8.69897		1.07666	NR	Affymetrix, Illumina [8278136] (imputed)	N	multiple sclerosis	http://www.ebi.ac.uk/efo/EFO_0003885	GCST009597	Genome-wide genotyping array
2020-02-10	31604244	International Multiple Sclerosis Genetics Consortium	2019-09-01	Science	www.ncbi.nlm.nih.gov/pubmed/31604244	Multiple sclerosis genomic map implicates peripheral immune cells and microglia in susceptibility.	Multiple sclerosis	14,802 European and unknown ancestry cases, 26,703 European and unknown ancestry controls	32,627 European and unknown ancestry cases, 41,672 European and unknown ancestry controls	1p22.3	1	85216337	SYDE2	SYDE2 - C1orf52	ENSG00000097096	ENSG00000162642		15321	33616	rs11161550-G	rs11161550	0	11161550	intergenic_variant	1	NR	2e-09	8.69897		1.06101	NR	Affymetrix, Illumina [8278136] (imputed)	N	multiple sclerosis	http://www.ebi.ac.uk/efo/EFO_0003885	GCST009597	Genome-wide genotyping array
2018-04-25	24076602	Beecham AH	2013-11-01	Nat Genet	www.ncbi.nlm.nih.gov/pubmed/24076602	Analysis of immune-related loci identifies 48 new susceptibility variants for multiple sclerosis.	Multiple sclerosis	14,498 European ancestry cases, 24,091 European ancestry controls	14,802 European ancestry cases, 26,703 European ancestry controls	11q13.1	11	64329761	PRDX5	AP003774.2 - CCDC88B	ENSG00000236935	ENSG00000168071		257	10443	rs694739-A	rs694739	0	694739	regulatory_region_variant	1	0.62	2e-09	8.69897		1.07		Illumina [161311]	N	multiple sclerosis	http://www.ebi.ac.uk/efo/EFO_0003885	GCST005531	Targeted genotyping array [ImmunoChip]
2018-04-25	24076602	Beecham AH	2013-11-01	Nat Genet	www.ncbi.nlm.nih.gov/pubmed/24076602	Analysis of immune-related loci identifies 48 new susceptibility variants for multiple sclerosis.	Multiple sclerosis	14,498 European ancestry cases, 24,091 European ancestry controls	14,802 European ancestry cases, 26,703 European ancestry controls	15q26.1	15	90434101	IQGAP1	IQGAP1			ENSG00000140575			rs8042861-A	rs8042861	0	8042861	intron_variant	0	0.45	2e-09	8.69897		1.07		Illumina [161311]	N	multiple sclerosis	http://www.ebi.ac.uk/efo/EFO_0003885	GCST005531	Targeted genotyping array [ImmunoChip]
2018-04-25	24076602	Beecham AH	2013-11-01	Nat Genet	www.ncbi.nlm.nih.gov/pubmed/24076602	Analysis of immune-related loci identifies 48 new susceptibility variants for multiple sclerosis.	Multiple sclerosis	14,498 European ancestry cases, 24,091 European ancestry controls	14,802 European ancestry cases, 26,703 European ancestry controls	3p22.3	3	32971991	CCR4	CCR4 - GLB1	ENSG00000183813	ENSG00000170266		15642	24618	rs4679081-G	rs4679081	0	4679081	regulatory_region_variant	1	0.55	2e-09	8.69897		1.07		Illumina [161311]	N	multiple sclerosis	http://www.ebi.ac.uk/efo/EFO_0003885	GCST005531	Targeted genotyping array [ImmunoChip]
2018-04-25	24076602	Beecham AH	2013-11-01	Nat Genet	www.ncbi.nlm.nih.gov/pubmed/24076602	Analysis of immune-related loci identifies 48 new susceptibility variants for multiple sclerosis.	Multiple sclerosis	14,498 European ancestry cases, 24,091 European ancestry controls	14,802 European ancestry cases, 26,703 European ancestry controls	8q24.21	8	127180736	intergenic	PCAT1, CASC19			ENSG00000253438, ENSG00000254166			rs2456449-G	rs2456449	0	2456449	intron_variant	0	0.37	2e-09	8.69897		1.08		Illumina [161311]	N	multiple sclerosis	http://www.ebi.ac.uk/efo/EFO_0003885	GCST005531	Targeted genotyping array [ImmunoChip]
2012-10-24	21833088	Sawcer S	2011-08-11	Nature	www.ncbi.nlm.nih.gov/pubmed/21833088	Genetic risk and a primary role for cell-mediated immune mechanisms in multiple sclerosis.	Multiple sclerosis	9,772 European ancestry cases, 16,849 European ancestry controls	4,218 European ancestry cases, 7,296 European ancestry controls	12q14.1	12	57739473	AGAP2, CYP27B1	TSPAN31, AGAP2			ENSG00000135452, ENSG00000135439			rs12368653-A	rs12368653	0	12368653	intron_variant	0	NR	2e-09	8.69897	(Conditioned on rs7238078)	1.1	[1.09-1.12]	Illumina [465434]	N	multiple sclerosis	http://www.ebi.ac.uk/efo/EFO_0003885	GCST001198	Genome-wide genotyping array
2012-10-24	21833088	Sawcer S	2011-08-11	Nature	www.ncbi.nlm.nih.gov/pubmed/21833088	Genetic risk and a primary role for cell-mediated immune mechanisms in multiple sclerosis.	Multiple sclerosis	9,772 European ancestry cases, 16,849 European ancestry controls	4,218 European ancestry cases, 7,296 European ancestry controls	1q32.1	1	200912467	C1orf106, KIF21B	INAVA			ENSG00000163362			rs7522462-G	rs7522462	0	7522462	intron_variant	0	NR	2e-09	8.69897		1.11	[1.1-1.13]	Illumina [465434]	N	multiple sclerosis	http://www.ebi.ac.uk/efo/EFO_0003885	GCST001198	Genome-wide genotyping array
2020-02-10	31604244	International Multiple Sclerosis Genetics Consortium	2019-09-01	Science	www.ncbi.nlm.nih.gov/pubmed/31604244	Multiple sclerosis genomic map implicates peripheral immune cells and microglia in susceptibility.	Multiple sclerosis	14,802 European and unknown ancestry cases, 26,703 European and unknown ancestry controls	32,627 European and unknown ancestry cases, 41,672 European and unknown ancestry controls	7q32.1	7	128933913	KCP	AC025594.1 - IRF5	ENSG00000224163	ENSG00000128604		19850	3544	rs4728142-A	rs4728142	0	4728142	intergenic_variant	1	NR	3e-09	8.52288		1.05831	NR	Affymetrix, Illumina [8278136] (imputed)	N	multiple sclerosis	http://www.ebi.ac.uk/efo/EFO_0003885	GCST009597	Genome-wide genotyping array
2020-02-10	31604244	International Multiple Sclerosis Genetics Consortium	2019-09-01	Science	www.ncbi.nlm.nih.gov/pubmed/31604244	Multiple sclerosis genomic map implicates peripheral immune cells and microglia in susceptibility.	Multiple sclerosis	14,802 European and unknown ancestry cases, 26,703 European and unknown ancestry controls	32,627 European and unknown ancestry cases, 41,672 European and unknown ancestry controls				CD200R1							chr3:112693983-T	chr3:112693983	0			1	NR	3e-09	8.52288		1.3609	NR	Affymetrix, Illumina [8278136] (imputed)	N	multiple sclerosis	http://www.ebi.ac.uk/efo/EFO_0003885	GCST009597	Genome-wide genotyping array
2020-02-10	31604244	International Multiple Sclerosis Genetics Consortium	2019-09-01	Science	www.ncbi.nlm.nih.gov/pubmed/31604244	Multiple sclerosis genomic map implicates peripheral immune cells and microglia in susceptibility.	Multiple sclerosis	14,802 European and unknown ancestry cases, 26,703 European and unknown ancestry controls	32,627 European and unknown ancestry cases, 41,672 European and unknown ancestry controls	7q34	7	139045049	ZC3HAV1	ZC3HAV1			ENSG00000105939			rs10271373-A	rs10271373	0	10271373	3_prime_UTR_variant	0	NR	3e-09	8.52288		1.05719	NR	Affymetrix, Illumina [8278136] (imputed)	N	multiple sclerosis	http://www.ebi.ac.uk/efo/EFO_0003885	GCST009597	Genome-wide genotyping array
2020-02-10	31604244	International Multiple Sclerosis Genetics Consortium	2019-09-01	Science	www.ncbi.nlm.nih.gov/pubmed/31604244	Multiple sclerosis genomic map implicates peripheral immune cells and microglia in susceptibility.	Multiple sclerosis	14,802 European and unknown ancestry cases, 26,703 European and unknown ancestry controls	32,627 European and unknown ancestry cases, 41,672 European and unknown ancestry controls	20q12	20	41339548	ERG	ADI1P1 - LPIN3	ENSG00000235102	ENSG00000132793		7888	1372	rs6072343-A	rs6072343	0	6072343	intergenic_variant	1	NR	3e-09	8.52288		1.08155	NR	Affymetrix, Illumina [8278136] (imputed)	N	multiple sclerosis	http://www.ebi.ac.uk/efo/EFO_0003885	GCST009597	Genome-wide genotyping array
2018-04-25	24076602	Beecham AH	2013-11-01	Nat Genet	www.ncbi.nlm.nih.gov/pubmed/24076602	Analysis of immune-related loci identifies 48 new susceptibility variants for multiple sclerosis.	Multiple sclerosis	14,498 European ancestry cases, 24,091 European ancestry controls	14,802 European ancestry cases, 26,703 European ancestry controls	2p23.3	2	24794991	CENPO	CENPO			ENSG00000138092			rs4665719-G	rs4665719	0	4665719	intron_variant	0	0.25	3e-09	8.52288		1.08		Illumina [161311]	N	multiple sclerosis	http://www.ebi.ac.uk/efo/EFO_0003885	GCST005531	Targeted genotyping array [ImmunoChip]
2018-04-25	24076602	Beecham AH	2013-11-01	Nat Genet	www.ncbi.nlm.nih.gov/pubmed/24076602	Analysis of immune-related loci identifies 48 new susceptibility variants for multiple sclerosis.	Multiple sclerosis	14,498 European ancestry cases, 24,091 European ancestry controls	14,802 European ancestry cases, 26,703 European ancestry controls				IKZF3							rs12946510-A	rs12946510	0	12946510		1	0.48	3e-09	8.52288		1.07		Illumina [161311]	N	multiple sclerosis	http://www.ebi.ac.uk/efo/EFO_0003885	GCST005531	Targeted genotyping array [ImmunoChip]
2018-04-25	24076602	Beecham AH	2013-11-01	Nat Genet	www.ncbi.nlm.nih.gov/pubmed/24076602	Analysis of immune-related loci identifies 48 new susceptibility variants for multiple sclerosis.	Multiple sclerosis	14,498 European ancestry cases, 24,091 European ancestry controls	14,802 European ancestry cases, 26,703 European ancestry controls	6q23.3	6	137641518	intergenic	BTF3L4P3 - AL356234.2	ENSG00000213108	ENSG00000230533		97146	16480	rs7769192-G	rs7769192	0	7769192	regulatory_region_variant	1	0.54	3e-09	8.52288	(conditioned on rs67297943)	1.08		Illumina [161311]	N	multiple sclerosis	http://www.ebi.ac.uk/efo/EFO_0003885	GCST005531	Targeted genotyping array [ImmunoChip]
2012-10-24	21833088	Sawcer S	2011-08-11	Nature	www.ncbi.nlm.nih.gov/pubmed/21833088	Genetic risk and a primary role for cell-mediated immune mechanisms in multiple sclerosis.	Multiple sclerosis	9,772 European ancestry cases, 16,849 European ancestry controls	4,218 European ancestry cases, 7,296 European ancestry controls	18q21.32	18	58716960	MALT1	MALT1, AC104365.2			ENSG00000172175, ENSG00000267476			rs7238078-A	rs7238078	0	7238078	intron_variant	0	NR	3e-09	8.52288		1.12	[1.1-1.14]	Illumina [465434]	N	multiple sclerosis	http://www.ebi.ac.uk/efo/EFO_0003885	GCST001198	Genome-wide genotyping array
2012-10-24	21833088	Sawcer S	2011-08-11	Nature	www.ncbi.nlm.nih.gov/pubmed/21833088	Genetic risk and a primary role for cell-mediated immune mechanisms in multiple sclerosis.	Multiple sclerosis	9,772 European ancestry cases, 16,849 European ancestry controls	4,218 European ancestry cases, 7,296 European ancestry controls	3q13.33	3	119501087	C3orf1, TMEM39A	TIMMDC1			ENSG00000113845			rs2293370-G	rs2293370	0	2293370	intron_variant	0	NR	3e-09	8.52288		1.13	[1.11-1.15]	Illumina [465434]	N	multiple sclerosis	http://www.ebi.ac.uk/efo/EFO_0003885	GCST001198	Genome-wide genotyping array
2016-11-18	26819262	Zhou Y	2016-01-27	Mult Scler	www.ncbi.nlm.nih.gov/pubmed/26819262	Genetic loci for Epstein-Barr virus nuclear antigen-1 are associated with risk of multiple sclerosis.	Epstein Barr virus nuclear antigen 1 IgG levels or multiple sclerosis	3,599 individuals, 1,956 Mexican American individuals, 5,545 European ancestry multiple sclerosis cases, 12,153 European ancestry non-multiple sclerosis controls		3p24.1	3	28029953	EOMES	LINC01967			ENSG00000235493			rs669607-A	rs669607	0	669607	intron_variant	0	NR	4e-09	8.39794				Illumina [up to 2529394] (imputed)	N	multiple sclerosis, Epstein Barr virus nuclear antigen 1 IgG measurement	http://www.ebi.ac.uk/efo/EFO_0003885, http://www.ebi.ac.uk/efo/EFO_0007790	GCST003340	Genome-wide genotyping array
2009-06-29	19525953	De Jager PL	2009-06-14	Nat Genet	www.ncbi.nlm.nih.gov/pubmed/19525953	Meta-analysis of genome scans and replication identify CD6, IRF8 and TNFRSF1A as new multiple sclerosis susceptibility loci.	Multiple sclerosis	2,624 European ancestry cases, 7,220 European ancestry controls	2,215 European ancestry cases, 2,116 European ancestry controls	16q24.1	16	85984057	IRF8	AC092723.1, AC092723.4			ENSG00000269667, ENSG00000285040			rs17445836-G	rs17445836	0	17445836	intron_variant	0	0.81	4e-09	8.39794		1.25	[1.12-1.39]	Affymetrix, Illumina [~ 2560000] (imputed)	N	multiple sclerosis	http://www.ebi.ac.uk/efo/EFO_0003885	GCST000424	Genome-wide genotyping array
2009-06-29	19525953	De Jager PL	2009-06-14	Nat Genet	www.ncbi.nlm.nih.gov/pubmed/19525953	Meta-analysis of genome scans and replication identify CD6, IRF8 and TNFRSF1A as new multiple sclerosis susceptibility loci.	Multiple sclerosis	2,624 European ancestry cases, 7,220 European ancestry controls	2,215 European ancestry cases, 2,116 European ancestry controls	11q12.2	11	60993140	CD6	CD6			ENSG00000013725			rs17824933-G	rs17824933	0	17824933	intron_variant	0	0.25	4e-09	8.39794		1.18	[1.07-1.30]	Affymetrix, Illumina [~ 2560000] (imputed)	N	multiple sclerosis	http://www.ebi.ac.uk/efo/EFO_0003885	GCST000424	Genome-wide genotyping array
2017-01-27	27386562	Andlauer TF	2016-06-17	Sci Adv	www.ncbi.nlm.nih.gov/pubmed/27386562	Novel multiple sclerosis susceptibility loci implicated in epigenetic regulation.	Multiple sclerosis	4,888 German ancestry cases, 10,395 German ancestry controls	2,903 Sardinian ancestry cases, 3,323 Sardinian ancestry controls	10p15.1	10	6080706	IL2RA	RPL32P23 - RBM17	ENSG00000214015	ENSG00000134453		8788	8328	rs2182410-?	rs2182410	0	2182410	intergenic_variant	1		4e-09	8.39794		1.19048		Illumina [at least 8143088] (imputed)	N	multiple sclerosis	http://www.ebi.ac.uk/efo/EFO_0003885	GCST003566	Genome-wide genotyping array
2020-02-10	31604244	International Multiple Sclerosis Genetics Consortium	2019-09-01	Science	www.ncbi.nlm.nih.gov/pubmed/31604244	Multiple sclerosis genomic map implicates peripheral immune cells and microglia in susceptibility.	Multiple sclerosis	14,802 European and unknown ancestry cases, 26,703 European and unknown ancestry controls	32,627 European and unknown ancestry cases, 41,672 European and unknown ancestry controls	16q13	16	57043182	NLRC5	NLRC5			ENSG00000140853			rs8062446-T	rs8062446	0	8062446	intron_variant	0	NR	4e-09	8.39794		1.0878	NR	Affymetrix, Illumina [8278136] (imputed)	N	multiple sclerosis	http://www.ebi.ac.uk/efo/EFO_0003885	GCST009597	Genome-wide genotyping array
2020-02-10	31604244	International Multiple Sclerosis Genetics Consortium	2019-09-01	Science	www.ncbi.nlm.nih.gov/pubmed/31604244	Multiple sclerosis genomic map implicates peripheral immune cells and microglia in susceptibility.	Multiple sclerosis	14,802 European and unknown ancestry cases, 26,703 European and unknown ancestry controls	32,627 European and unknown ancestry cases, 41,672 European and unknown ancestry controls	16p13.13	16	11020655	CLEC16A	CLEC16A			ENSG00000038532			rs2286974-A	rs2286974	0	2286974	intron_variant	0	NR	4e-09	8.39794		1.10084	NR	Affymetrix, Illumina [8278136] (imputed)	N	multiple sclerosis	http://www.ebi.ac.uk/efo/EFO_0003885	GCST009597	Genome-wide genotyping array
2018-04-25	24076602	Beecham AH	2013-11-01	Nat Genet	www.ncbi.nlm.nih.gov/pubmed/24076602	Analysis of immune-related loci identifies 48 new susceptibility variants for multiple sclerosis.	Multiple sclerosis	14,498 European ancestry cases, 24,091 European ancestry controls	14,802 European ancestry cases, 26,703 European ancestry controls	5q31.3	5	142119476	NDFIP1	NDFIP1			ENSG00000131507			rs1036207-C	rs1036207	0	1036207	intron_variant	0	0.62	4e-09	8.39794		1.07		Illumina [161311]	N	multiple sclerosis	http://www.ebi.ac.uk/efo/EFO_0003885	GCST005531	Targeted genotyping array [ImmunoChip]
2018-04-25	24076602	Beecham AH	2013-11-01	Nat Genet	www.ncbi.nlm.nih.gov/pubmed/24076602	Analysis of immune-related loci identifies 48 new susceptibility variants for multiple sclerosis.	Multiple sclerosis	14,498 European ancestry cases, 24,091 European ancestry controls	14,802 European ancestry cases, 26,703 European ancestry controls	20q13.33	20	63742630	SLC2A4RG	SLC2A4RG			ENSG00000125520			rs2256814-A	rs2256814	0	2256814	non_coding_transcript_exon_variant	0	0.21	4e-09	8.39794		1.09		Illumina [161311]	N	multiple sclerosis	http://www.ebi.ac.uk/efo/EFO_0003885	GCST005531	Targeted genotyping array [ImmunoChip]
2018-04-25	24076602	Beecham AH	2013-11-01	Nat Genet	www.ncbi.nlm.nih.gov/pubmed/24076602	Analysis of immune-related loci identifies 48 new susceptibility variants for multiple sclerosis.	Multiple sclerosis	14,498 European ancestry cases, 24,091 European ancestry controls	14,802 European ancestry cases, 26,703 European ancestry controls	1p22.3	1	85449500	DDAH1	DDAH1			ENSG00000153904			rs11587876-A	rs11587876	0	11587876	intron_variant	0	0.81	4e-09	8.39794		1.09		Illumina [161311]	N	multiple sclerosis	http://www.ebi.ac.uk/efo/EFO_0003885	GCST005531	Targeted genotyping array [ImmunoChip]
2020-02-10	31604244	International Multiple Sclerosis Genetics Consortium	2019-09-01	Science	www.ncbi.nlm.nih.gov/pubmed/31604244	Multiple sclerosis genomic map implicates peripheral immune cells and microglia in susceptibility.	Multiple sclerosis	14,802 European and unknown ancestry cases, 26,703 European and unknown ancestry controls	32,627 European and unknown ancestry cases, 41,672 European and unknown ancestry controls	19p13.2	19	11063252	SMARCA4	SMARCA4			ENSG00000127616			rs12609500-C	rs12609500	0	12609500	intron_variant	0	NR	5e-09	8.30103		1.0581	NR	Affymetrix, Illumina [8278136] (imputed)	N	multiple sclerosis	http://www.ebi.ac.uk/efo/EFO_0003885	GCST009597	Genome-wide genotyping array
2020-02-10	31604244	International Multiple Sclerosis Genetics Consortium	2019-09-01	Science	www.ncbi.nlm.nih.gov/pubmed/31604244	Multiple sclerosis genomic map implicates peripheral immune cells and microglia in susceptibility.	Multiple sclerosis	14,802 European and unknown ancestry cases, 26,703 European and unknown ancestry controls	32,627 European and unknown ancestry cases, 41,672 European and unknown ancestry controls	3q27.3	3	187848180	BCL6	AC108681.1 - AC068295.1	ENSG00000224049	ENSG00000236864		42922	84584	rs2590438-G	rs2590438	0	2590438	intergenic_variant	1	NR	5e-09	8.30103		1.06872	NR	Affymetrix, Illumina [8278136] (imputed)	N	multiple sclerosis	http://www.ebi.ac.uk/efo/EFO_0003885	GCST009597	Genome-wide genotyping array
2020-02-10	31604244	International Multiple Sclerosis Genetics Consortium	2019-09-01	Science	www.ncbi.nlm.nih.gov/pubmed/31604244	Multiple sclerosis genomic map implicates peripheral immune cells and microglia in susceptibility.	Multiple sclerosis	14,802 European and unknown ancestry cases, 26,703 European and unknown ancestry controls	32,627 European and unknown ancestry cases, 41,672 European and unknown ancestry controls	13q14.3	13	50387821	DLEU1	DLEU1			ENSG00000176124			rs9568402-T	rs9568402	0	9568402	intron_variant	0	NR	5e-09	8.30103		1.08992	NR	Affymetrix, Illumina [8278136] (imputed)	N	multiple sclerosis	http://www.ebi.ac.uk/efo/EFO_0003885	GCST009597	Genome-wide genotyping array
2012-10-24	21833088	Sawcer S	2011-08-11	Nature	www.ncbi.nlm.nih.gov/pubmed/21833088	Genetic risk and a primary role for cell-mediated immune mechanisms in multiple sclerosis.	Multiple sclerosis	9,772 European ancestry cases, 16,849 European ancestry controls	4,218 European ancestry cases, 7,296 European ancestry controls	22q11.22	22	21776836	MAPK1	MAPK1			ENSG00000100030			rs2283792-C	rs2283792	0	2283792	intron_variant	0	NR	5e-09	8.30103		1.1	[1.08-1.11]	Illumina [465434]	N	multiple sclerosis	http://www.ebi.ac.uk/efo/EFO_0003885	GCST001198	Genome-wide genotyping array
2012-10-24	21833088	Sawcer S	2011-08-11	Nature	www.ncbi.nlm.nih.gov/pubmed/21833088	Genetic risk and a primary role for cell-mediated immune mechanisms in multiple sclerosis.	Multiple sclerosis	9,772 European ancestry cases, 16,849 European ancestry controls	4,218 European ancestry cases, 7,296 European ancestry controls	8q24.21	8	128180025	PVT1	PVT1			ENSG00000249859			rs2019960-G	rs2019960	0	2019960	intron_variant	0	NR	5e-09	8.30103	(Conditioned on rs4410871)	1.12	[1.1-1.13]	Illumina [465434]	N	multiple sclerosis	http://www.ebi.ac.uk/efo/EFO_0003885	GCST001198	Genome-wide genotyping array
2012-10-24	21833088	Sawcer S	2011-08-11	Nature	www.ncbi.nlm.nih.gov/pubmed/21833088	Genetic risk and a primary role for cell-mediated immune mechanisms in multiple sclerosis.	Multiple sclerosis	9,772 European ancestry cases, 16,849 European ancestry controls	4,218 European ancestry cases, 7,296 European ancestry controls	19q13.33	19	49365794	DKKL1	DKKL1			ENSG00000104901			rs2303759-C	rs2303759	0	2303759	missense_variant	0	NR	5e-09	8.30103		1.11	[1.09-1.13]	Illumina [465434]	N	multiple sclerosis	http://www.ebi.ac.uk/efo/EFO_0003885	GCST001198	Genome-wide genotyping array
2012-10-24	21833088	Sawcer S	2011-08-11	Nature	www.ncbi.nlm.nih.gov/pubmed/21833088	Genetic risk and a primary role for cell-mediated immune mechanisms in multiple sclerosis.	Multiple sclerosis	9,772 European ancestry cases, 16,849 European ancestry controls	4,218 European ancestry cases, 7,296 European ancestry controls	10q23.33	10	92722160	HHEX	AL590080.1 - EXOC6	ENSG00000201412	ENSG00000138190		11552	104671	rs7923837-G	rs7923837	0	7923837	intergenic_variant	1	NR	5e-09	8.30103		1.1	[1.08-1.11]	Illumina [465434]	N	multiple sclerosis	http://www.ebi.ac.uk/efo/EFO_0003885	GCST001198	Genome-wide genotyping array
2012-10-24	21833088	Sawcer S	2011-08-11	Nature	www.ncbi.nlm.nih.gov/pubmed/21833088	Genetic risk and a primary role for cell-mediated immune mechanisms in multiple sclerosis.	Multiple sclerosis	9,772 European ancestry cases, 16,849 European ancestry controls	4,218 European ancestry cases, 7,296 European ancestry controls	7q36.1	7	149592373	ZNF767, ZNF746	ZNF767P			ENSG00000133624			rs354033-G	rs354033	0	354033	intron_variant	0	NR	5e-09	8.30103		1.11	[1.1-1.13]	Illumina [465434]	N	multiple sclerosis	http://www.ebi.ac.uk/efo/EFO_0003885	GCST001198	Genome-wide genotyping array
2013-06-05	23412934	Gourraud PA	2013-02-13	Brain	www.ncbi.nlm.nih.gov/pubmed/23412934	A genome-wide association study of brain lesion distribution in multiple sclerosis.	Multiple sclerosis	284 European ancestry individuals		1q25.3	1	182579884	RNASEL	RNASEL			ENSG00000135828			rs533259-?	rs533259	0	533259	3_prime_UTR_variant	0		6e-09	8.22185	(Cluxel size)			Illumina [208975]	N	multiple sclerosis	http://www.ebi.ac.uk/efo/EFO_0003885	GCST001860	Genome-wide genotyping array
2012-01-17	22190364	Patsopoulos NA	2011-12-01	Ann Neurol	www.ncbi.nlm.nih.gov/pubmed/22190364	Genome-wide meta-analysis identifies novel multiple sclerosis susceptibility loci.	Multiple sclerosis	5,545 European ancestry cases, 12,153 European ancestry controls	NA	1p13.1	1	116561593	CD58	CD58			ENSG00000116815			rs2300747-A	rs2300747	0	2300747	intron_variant	0	0.91	6e-09	8.22185		1.37	[NR]	Affymetrix, Illumina [2529394]	N	multiple sclerosis	http://www.ebi.ac.uk/efo/EFO_0003885	GCST001341	Genome-wide genotyping array
2020-02-10	31604244	International Multiple Sclerosis Genetics Consortium	2019-09-01	Science	www.ncbi.nlm.nih.gov/pubmed/31604244	Multiple sclerosis genomic map implicates peripheral immune cells and microglia in susceptibility.	Multiple sclerosis	14,802 European and unknown ancestry cases, 26,703 European and unknown ancestry controls	32,627 European and unknown ancestry cases, 41,672 European and unknown ancestry controls	20q13.12	20	43950411	TOX2	TOX2			ENSG00000124191			rs4812772-C	rs4812772	0	4812772	intron_variant	0	NR	6e-09	8.22185		1.0743	NR	Affymetrix, Illumina [8278136] (imputed)	N	multiple sclerosis	http://www.ebi.ac.uk/efo/EFO_0003885	GCST009597	Genome-wide genotyping array
2020-02-10	31604244	International Multiple Sclerosis Genetics Consortium	2019-09-01	Science	www.ncbi.nlm.nih.gov/pubmed/31604244	Multiple sclerosis genomic map implicates peripheral immune cells and microglia in susceptibility.	Multiple sclerosis	14,802 European and unknown ancestry cases, 26,703 European and unknown ancestry controls	32,627 European and unknown ancestry cases, 41,672 European and unknown ancestry controls	19p13.3	19	4466469	UBXN6	AC011498.1			ENSG00000267011			rs12971909-A	rs12971909	0	12971909	intron_variant	0	NR	6e-09	8.22185		1.0725	NR	Affymetrix, Illumina [8278136] (imputed)	N	multiple sclerosis	http://www.ebi.ac.uk/efo/EFO_0003885	GCST009597	Genome-wide genotyping array
2020-02-10	31604244	International Multiple Sclerosis Genetics Consortium	2019-09-01	Science	www.ncbi.nlm.nih.gov/pubmed/31604244	Multiple sclerosis genomic map implicates peripheral immune cells and microglia in susceptibility.	Multiple sclerosis	14,802 European and unknown ancestry cases, 26,703 European and unknown ancestry controls	32,627 European and unknown ancestry cases, 41,672 European and unknown ancestry controls	4q32.2	4	163572655	2021-03-01	MARCHF1			ENSG00000145416			rs72989863-G	rs72989863	0	72989863	intron_variant	0	NR	6e-09	8.22185		1.066	NR	Affymetrix, Illumina [8278136] (imputed)	N	multiple sclerosis	http://www.ebi.ac.uk/efo/EFO_0003885	GCST009597	Genome-wide genotyping array
2020-02-10	31604244	International Multiple Sclerosis Genetics Consortium	2019-09-01	Science	www.ncbi.nlm.nih.gov/pubmed/31604244	Multiple sclerosis genomic map implicates peripheral immune cells and microglia in susceptibility.	Multiple sclerosis	14,802 European and unknown ancestry cases, 26,703 European and unknown ancestry controls	32,627 European and unknown ancestry cases, 41,672 European and unknown ancestry controls	11p15.2	11	14381384	RRAS2	RRAS2 - AC018523.1	ENSG00000133818	ENSG00000255074		16878	59403	rs61884005-C	rs61884005	0	61884005	intergenic_variant	1	NR	6e-09	8.22185		1.0953	NR	Affymetrix, Illumina [8278136] (imputed)	N	multiple sclerosis	http://www.ebi.ac.uk/efo/EFO_0003885	GCST009597	Genome-wide genotyping array
2012-10-24	21833088	Sawcer S	2011-08-11	Nature	www.ncbi.nlm.nih.gov/pubmed/21833088	Genetic risk and a primary role for cell-mediated immune mechanisms in multiple sclerosis.	Multiple sclerosis	9,772 European ancestry cases, 16,849 European ancestry controls	4,218 European ancestry cases, 7,296 European ancestry controls	10q22.3	10	79300560	ZMIZ1	ZMIZ1			ENSG00000108175			rs1250550-A	rs1250550	0	1250550	intron_variant	0	NR	6e-09	8.22185		1.1	[1.09-1.12]	Illumina [465434]	N	multiple sclerosis	http://www.ebi.ac.uk/efo/EFO_0003885	GCST001198	Genome-wide genotyping array
2012-10-24	21833088	Sawcer S	2011-08-11	Nature	www.ncbi.nlm.nih.gov/pubmed/21833088	Genetic risk and a primary role for cell-mediated immune mechanisms in multiple sclerosis.	Multiple sclerosis	9,772 European ancestry cases, 16,849 European ancestry controls	4,218 European ancestry cases, 7,296 European ancestry controls	6q22.33	6	127957653	THEMIS, PTPRK	THEMIS - PTPRK	ENSG00000275122	ENSG00000273993		39022	11126	rs802734-A	rs802734	0	802734	intergenic_variant	1	NR	6e-09	8.22185		1.1	[1.09-1.12]	Illumina [465434]	N	multiple sclerosis	http://www.ebi.ac.uk/efo/EFO_0003885	GCST001198	Genome-wide genotyping array
2017-01-27	27386562	Andlauer TF	2016-06-17	Sci Adv	www.ncbi.nlm.nih.gov/pubmed/27386562	Novel multiple sclerosis susceptibility loci implicated in epigenetic regulation.	Multiple sclerosis	4,888 German ancestry cases, 10,395 German ancestry controls	2,903 Sardinian ancestry cases, 3,323 Sardinian ancestry controls	5q11.2	5	56142753	ANKRD55	ANKRD55			ENSG00000164512			rs6859219-?	rs6859219	0	6859219	intron_variant	0		8e-09	8.09691		1.19048		Illumina [at least 8143088] (imputed)	N	multiple sclerosis	http://www.ebi.ac.uk/efo/EFO_0003885	GCST003566	Genome-wide genotyping array
2020-02-10	31604244	International Multiple Sclerosis Genetics Consortium	2019-09-01	Science	www.ncbi.nlm.nih.gov/pubmed/31604244	Multiple sclerosis genomic map implicates peripheral immune cells and microglia in susceptibility.	Multiple sclerosis	14,802 European and unknown ancestry cases, 26,703 European and unknown ancestry controls	32,627 European and unknown ancestry cases, 41,672 European and unknown ancestry controls	2q23.3	2	150787689	LOC101929282	LINC02612 - AC023469.2	ENSG00000224048	ENSG00000228064		151871	194817	rs962052-C	rs962052	0	962052	intergenic_variant	1	NR	8e-09	8.09691		1.0628	NR	Affymetrix, Illumina [8278136] (imputed)	N	multiple sclerosis	http://www.ebi.ac.uk/efo/EFO_0003885	GCST009597	Genome-wide genotyping array
2012-10-24	21833088	Sawcer S	2011-08-11	Nature	www.ncbi.nlm.nih.gov/pubmed/21833088	Genetic risk and a primary role for cell-mediated immune mechanisms in multiple sclerosis.	Multiple sclerosis	9,772 European ancestry cases, 16,849 European ancestry controls	4,218 European ancestry cases, 7,296 European ancestry controls	8q24.21	8	127802783	MYC	PVT1			ENSG00000249859			rs4410871-G	rs4410871	0	4410871	intron_variant	0	NR	8e-09	8.09691		1.11	[1.09-1.12]	Illumina [465434]	N	multiple sclerosis	http://www.ebi.ac.uk/efo/EFO_0003885	GCST001198	Genome-wide genotyping array
2012-10-24	21833088	Sawcer S	2011-08-11	Nature	www.ncbi.nlm.nih.gov/pubmed/21833088	Genetic risk and a primary role for cell-mediated immune mechanisms in multiple sclerosis.	Multiple sclerosis	9,772 European ancestry cases, 16,849 European ancestry controls	4,218 European ancestry cases, 7,296 European ancestry controls	3q12.3	3	102029794	NFKBIZ	LINC02085 - ZPLD1	ENSG00000214407	ENSG00000170044		31868	69450	rs771767-A	rs771767	0	771767	regulatory_region_variant	1	NR	9e-09	8.04576		1.1	[1.09-1.12]	Illumina [465434]	N	multiple sclerosis	http://www.ebi.ac.uk/efo/EFO_0003885	GCST001198	Genome-wide genotyping array
2019-02-12	26920376	Wang Y	2016-02-26	Mult Scler	www.ncbi.nlm.nih.gov/pubmed/26920376	Genetic overlap between multiple sclerosis and several cardiovascular disease risk factors.	Multiple sclerosis and C-reactive protein levels (pleiotropy)	93,333 individuals	NA	3q12.3	3	102029794	ZPLD1	LINC02085 - ZPLD1	ENSG00000214407	ENSG00000170044		31868	69450	rs771767-?	rs771767	0	771767	regulatory_region_variant	1	NR	1e-08	8			[1.0713-1.1401]	NR [2418544]	N	multiple sclerosis, C-reactive protein measurement	http://www.ebi.ac.uk/efo/EFO_0003885, http://www.ebi.ac.uk/efo/EFO_0004458	GCST007121	Genome-wide genotyping array
2019-02-12	26920376	Wang Y	2016-02-26	Mult Scler	www.ncbi.nlm.nih.gov/pubmed/26920376	Genetic overlap between multiple sclerosis and several cardiovascular disease risk factors.	Multiple sclerosis and triglyceride levels (pleiotropy)	215,725 individuals	NA	3q12.3	3	102036894	ZPLD1	LINC02085 - ZPLD1	ENSG00000214407	ENSG00000170044		38968	62350	rs1398607-?	rs1398607	0	1398607	TF_binding_site_variant	1	NR	1e-08	8			[1.0794-1.1687]	NR [2487152]	N	multiple sclerosis, triglyceride measurement	http://www.ebi.ac.uk/efo/EFO_0003885, http://www.ebi.ac.uk/efo/EFO_0004530	GCST007122	Genome-wide genotyping array
2020-02-10	31604244	International Multiple Sclerosis Genetics Consortium	2019-09-01	Science	www.ncbi.nlm.nih.gov/pubmed/31604244	Multiple sclerosis genomic map implicates peripheral immune cells and microglia in susceptibility.	Multiple sclerosis	14,802 European and unknown ancestry cases, 26,703 European and unknown ancestry controls	32,627 European and unknown ancestry cases, 41,672 European and unknown ancestry controls	22q12.2	22	31226553	LIMK2	LIMK2			ENSG00000182541			rs4820955-A	rs4820955	0	4820955	intron_variant	0	NR	1e-08	8		1.0652	NR	Affymetrix, Illumina [8278136] (imputed)	N	multiple sclerosis	http://www.ebi.ac.uk/efo/EFO_0003885	GCST009597	Genome-wide genotyping array
2020-02-10	31604244	International Multiple Sclerosis Genetics Consortium	2019-09-01	Science	www.ncbi.nlm.nih.gov/pubmed/31604244	Multiple sclerosis genomic map implicates peripheral immune cells and microglia in susceptibility.	Multiple sclerosis	14,802 European and unknown ancestry cases, 26,703 European and unknown ancestry controls	32,627 European and unknown ancestry cases, 41,672 European and unknown ancestry controls	3q28	3	188269836	LPP	LPP			ENSG00000145012			rs13066789-C	rs13066789	0	13066789	intron_variant	0	NR	1e-08	8		1.0666	NR	Affymetrix, Illumina [8278136] (imputed)	N	multiple sclerosis	http://www.ebi.ac.uk/efo/EFO_0003885	GCST009597	Genome-wide genotyping array
2020-02-10	31604244	International Multiple Sclerosis Genetics Consortium	2019-09-01	Science	www.ncbi.nlm.nih.gov/pubmed/31604244	Multiple sclerosis genomic map implicates peripheral immune cells and microglia in susceptibility.	Multiple sclerosis	14,802 European and unknown ancestry cases, 26,703 European and unknown ancestry controls	32,627 European and unknown ancestry cases, 41,672 European and unknown ancestry controls	22q13.1	22	39895803	ENTHD1	ENTHD1 - GRAP2	ENSG00000176177	ENSG00000100351		1939	5281	rs137955-T	rs137955	0	137955	intergenic_variant	1	NR	1e-08	8		1.0568	NR	Affymetrix, Illumina [8278136] (imputed)	N	multiple sclerosis	http://www.ebi.ac.uk/efo/EFO_0003885	GCST009597	Genome-wide genotyping array
2020-02-10	31604244	International Multiple Sclerosis Genetics Consortium	2019-09-01	Science	www.ncbi.nlm.nih.gov/pubmed/31604244	Multiple sclerosis genomic map implicates peripheral immune cells and microglia in susceptibility.	Multiple sclerosis	14,802 European and unknown ancestry cases, 26,703 European and unknown ancestry controls	32,627 European and unknown ancestry cases, 41,672 European and unknown ancestry controls	11p15.5	11	321138	IFITM3	IFITM3, AC136475.1			ENSG00000142089, ENSG00000251661			rs35218683-T	rs35218683	0	35218683	intron_variant	0	NR	1e-08	8		1.07921	NR	Affymetrix, Illumina [8278136] (imputed)	N	multiple sclerosis	http://www.ebi.ac.uk/efo/EFO_0003885	GCST009597	Genome-wide genotyping array
2018-04-25	24076602	Beecham AH	2013-11-01	Nat Genet	www.ncbi.nlm.nih.gov/pubmed/24076602	Analysis of immune-related loci identifies 48 new susceptibility variants for multiple sclerosis.	Multiple sclerosis	14,498 European ancestry cases, 24,091 European ancestry controls	14,802 European ancestry cases, 26,703 European ancestry controls	4q24	4	102630446	MANBA	NFKB1 - MANBA	ENSG00000109320	ENSG00000109323		13144	324	rs7665090-G	rs7665090	0	7665090	regulatory_region_variant	1	0.53	1e-08	8		1.09		Illumina [161311]	N	multiple sclerosis	http://www.ebi.ac.uk/efo/EFO_0003885	GCST005531	Targeted genotyping array [ImmunoChip]
2018-04-25	24076602	Beecham AH	2013-11-01	Nat Genet	www.ncbi.nlm.nih.gov/pubmed/24076602	Analysis of immune-related loci identifies 48 new susceptibility variants for multiple sclerosis.	Multiple sclerosis	14,498 European ancestry cases, 24,091 European ancestry controls	14,802 European ancestry cases, 26,703 European ancestry controls	3p24.3	3	18744093	intergenic	SATB1-AS1			ENSG00000228956			rs11719975-C	rs11719975	0	11719975	intron_variant	0	0.28	1e-08	8		1.08		Illumina [161311]	N	multiple sclerosis	http://www.ebi.ac.uk/efo/EFO_0003885	GCST005531	Targeted genotyping array [ImmunoChip]
2018-04-25	24076602	Beecham AH	2013-11-01	Nat Genet	www.ncbi.nlm.nih.gov/pubmed/24076602	Analysis of immune-related loci identifies 48 new susceptibility variants for multiple sclerosis.	Multiple sclerosis	14,498 European ancestry cases, 24,091 European ancestry controls	14,802 European ancestry cases, 26,703 European ancestry controls	15q25.1	15	78915124	CTSH	AC011944.2 - CTSH	ENSG00000279235	ENSG00000103811		8315	5934	rs59772922-A	rs59772922	0	59772922	regulatory_region_variant	1	0.83	1e-08	8		1.09		Illumina [161311]	N	multiple sclerosis	http://www.ebi.ac.uk/efo/EFO_0003885	GCST005531	Targeted genotyping array [ImmunoChip]
2018-04-25	24076602	Beecham AH	2013-11-01	Nat Genet	www.ncbi.nlm.nih.gov/pubmed/24076602	Analysis of immune-related loci identifies 48 new susceptibility variants for multiple sclerosis.	Multiple sclerosis	14,498 European ancestry cases, 24,091 European ancestry controls	14,802 European ancestry cases, 26,703 European ancestry controls	16q22.1	16	68652002	CDH3	CDH3			ENSG00000062038			rs1886700-A	rs1886700	0	1886700	intron_variant	0	0.14	1e-08	8		1.1		Illumina [161311]	N	multiple sclerosis	http://www.ebi.ac.uk/efo/EFO_0003885	GCST005531	Targeted genotyping array [ImmunoChip]
2012-10-24	21833088	Sawcer S	2011-08-11	Nature	www.ncbi.nlm.nih.gov/pubmed/21833088	Genetic risk and a primary role for cell-mediated immune mechanisms in multiple sclerosis.	Multiple sclerosis	9,772 European ancestry cases, 16,849 European ancestry controls	4,218 European ancestry cases, 7,296 European ancestry controls	16q24.1	16	85977427	IRF8	AC092723.4			ENSG00000285040			rs13333054-A	rs13333054	0	13333054	intron_variant	0	NR	1e-08	8		1.11	[1.1-1.13]	Illumina [465434]	N	multiple sclerosis	http://www.ebi.ac.uk/efo/EFO_0003885	GCST001198	Genome-wide genotyping array
2012-10-24	21833088	Sawcer S	2011-08-11	Nature	www.ncbi.nlm.nih.gov/pubmed/21833088	Genetic risk and a primary role for cell-mediated immune mechanisms in multiple sclerosis.	Multiple sclerosis	9,772 European ancestry cases, 16,849 European ancestry controls	4,218 European ancestry cases, 7,296 European ancestry controls	2q13	2	111907624	MERTK	MERTK			ENSG00000153208			rs17174870-G	rs17174870	0	17174870	intron_variant	0	NR	1e-08	8		1.11	[1.09-1.13]	Illumina [465434]	N	multiple sclerosis	http://www.ebi.ac.uk/efo/EFO_0003885	GCST001198	Genome-wide genotyping array
2012-10-24	21833088	Sawcer S	2011-08-11	Nature	www.ncbi.nlm.nih.gov/pubmed/21833088	Genetic risk and a primary role for cell-mediated immune mechanisms in multiple sclerosis.	Multiple sclerosis	9,772 European ancestry cases, 16,849 European ancestry controls	4,218 European ancestry cases, 7,296 European ancestry controls	6q23.3	6	137646077	OLIG3	BTF3L4P3 - AL356234.2	ENSG00000213108	ENSG00000230533		101705	11921	rs13192841-A	rs13192841	0	13192841	intergenic_variant	1	NR	1e-08	8	(Conditioned on rs17066096)	1.1	[1.09-1.12]	Illumina [465434]	N	multiple sclerosis	http://www.ebi.ac.uk/efo/EFO_0003885	GCST001198	Genome-wide genotyping array
2012-10-24	21833088	Sawcer S	2011-08-11	Nature	www.ncbi.nlm.nih.gov/pubmed/21833088	Genetic risk and a primary role for cell-mediated immune mechanisms in multiple sclerosis.	Multiple sclerosis	9,772 European ancestry cases, 16,849 European ancestry controls	4,218 European ancestry cases, 7,296 European ancestry controls	12p13.31	12	9723495	CLECL1	CLECL1			ENSG00000184293			rs10466829-A	rs10466829	0	10466829	intron_variant	0	NR	1e-08	8		1.09	[1.08-1.11]	Illumina [465434]	N	multiple sclerosis	http://www.ebi.ac.uk/efo/EFO_0003885	GCST001198	Genome-wide genotyping array
2012-10-24	21833088	Sawcer S	2011-08-11	Nature	www.ncbi.nlm.nih.gov/pubmed/21833088	Genetic risk and a primary role for cell-mediated immune mechanisms in multiple sclerosis.	Multiple sclerosis	9,772 European ancestry cases, 16,849 European ancestry controls	4,218 European ancestry cases, 7,296 European ancestry controls	19p13.11	19	18193890	MPV17L2	MPV17L2			ENSG00000254858			rs874628-A	rs874628	0	874628	missense_variant	0	NR	1e-08	8		1.11	[1.09-1.12]	Illumina [465434]	N	multiple sclerosis	http://www.ebi.ac.uk/efo/EFO_0003885	GCST001198	Genome-wide genotyping array
2019-02-12	26920376	Wang Y	2016-02-26	Mult Scler	www.ncbi.nlm.nih.gov/pubmed/26920376	Genetic overlap between multiple sclerosis and several cardiovascular disease risk factors.	Multiple sclerosis and systolic blood pressure (pleiotropy)	230,204 individuals	NA	6p21.31	6	33567689	BAK1	GGNBP1			ENSG00000204188			rs210131-?	rs210131	0	210131	intron_variant	0	NR	2e-08	7.69897			[1.1096-1.2146]	NR [2382073]	N	multiple sclerosis, systolic blood pressure	http://www.ebi.ac.uk/efo/EFO_0003885, http://www.ebi.ac.uk/efo/EFO_0006335	GCST007125	Genome-wide genotyping array
2019-02-12	26920376	Wang Y	2016-02-26	Mult Scler	www.ncbi.nlm.nih.gov/pubmed/26920376	Genetic overlap between multiple sclerosis and several cardiovascular disease risk factors.	Multiple sclerosis and systolic blood pressure (pleiotropy)	230,204 individuals	NA	6p21.31	6	33585803	GGNBP1	GGNBP1			ENSG00000204188			rs394199-?	rs394199	0	394199	intron_variant	0	NR	2e-08	7.69897			[0.8625-0.9356]	NR [2382073]	N	multiple sclerosis, systolic blood pressure	http://www.ebi.ac.uk/efo/EFO_0003885, http://www.ebi.ac.uk/efo/EFO_0006335	GCST007125	Genome-wide genotyping array
2016-11-18	26819262	Zhou Y	2016-01-27	Mult Scler	www.ncbi.nlm.nih.gov/pubmed/26819262	Genetic loci for Epstein-Barr virus nuclear antigen-1 are associated with risk of multiple sclerosis.	Epstein Barr virus nuclear antigen 1 IgG levels or multiple sclerosis	3,599 individuals, 1,956 Mexican American individuals, 5,545 European ancestry multiple sclerosis cases, 12,153 European ancestry non-multiple sclerosis controls		1p22.1	1	92607671	EVI5	EVI5			ENSG00000067208			rs11808092-A	rs11808092	0	11808092	missense_variant	0	NR	2e-08	7.69897				Illumina [up to 2529394] (imputed)	N	multiple sclerosis, Epstein Barr virus nuclear antigen 1 IgG measurement	http://www.ebi.ac.uk/efo/EFO_0003885, http://www.ebi.ac.uk/efo/EFO_0007790	GCST003340	Genome-wide genotyping array
2018-09-18	30013178	Kowalec K	2018-07-16	Nat Genet	www.ncbi.nlm.nih.gov/pubmed/30013178	Common variation near IRF6 is associated with IFN-尾-induced liver injury in multiple sclerosis.	Drug-induced liver injury in interferon-beta-treated multiple sclerosis	38 European ancestry cases, 113 European ancestry controls	18 European ancestry cases, 13 European ancestry controls	1q32.2	1	209942767	IRF6, SYT14	SYT14			ENSG00000143469			rs2205986-?	rs2205986	0	2205986	intron_variant	0		2e-08	7.69897		8.3	[3.6-19.2]	Illumina [up to 1705969] (imputed)	N	multiple sclerosis, response to interferon beta, drug-induced liver injury	http://www.ebi.ac.uk/efo/EFO_0003885, http://purl.obolibrary.org/obo/GO_0035456, http://www.ebi.ac.uk/efo/EFO_0004228	GCST006270	Genome-wide genotyping array
2012-01-17	22190364	Patsopoulos NA	2011-12-01	Ann Neurol	www.ncbi.nlm.nih.gov/pubmed/22190364	Genome-wide meta-analysis identifies novel multiple sclerosis susceptibility loci.	Multiple sclerosis	5,545 European ancestry cases, 12,153 European ancestry controls	NA	3p24.1	3	28037594	EOMES	LINC01967			ENSG00000235493			rs170934-T	rs170934	0	170934	intron_variant	0	0.48	2e-08	7.69897		1.17	[NR]	Affymetrix, Illumina [2529394]	N	multiple sclerosis	http://www.ebi.ac.uk/efo/EFO_0003885	GCST001341	Genome-wide genotyping array
2020-02-10	31604244	International Multiple Sclerosis Genetics Consortium	2019-09-01	Science	www.ncbi.nlm.nih.gov/pubmed/31604244	Multiple sclerosis genomic map implicates peripheral immune cells and microglia in susceptibility.	Multiple sclerosis	14,802 European and unknown ancestry cases, 26,703 European and unknown ancestry controls	32,627 European and unknown ancestry cases, 41,672 European and unknown ancestry controls				ZBTB7B							chr1:154983036-G	chr1:154983036	0			1	NR	2e-08	7.69897		1.18371	NR	Affymetrix, Illumina [8278136] (imputed)	N	multiple sclerosis	http://www.ebi.ac.uk/efo/EFO_0003885	GCST009597	Genome-wide genotyping array
2020-02-10	31604244	International Multiple Sclerosis Genetics Consortium	2019-09-01	Science	www.ncbi.nlm.nih.gov/pubmed/31604244	Multiple sclerosis genomic map implicates peripheral immune cells and microglia in susceptibility.	Multiple sclerosis	14,802 European and unknown ancestry cases, 26,703 European and unknown ancestry controls	32,627 European and unknown ancestry cases, 41,672 European and unknown ancestry controls	6p25.1	6	7099796	LY86	AL139390.1 - RREB1	ENSG00000203498	ENSG00000124782		104069	7801	rs12211604-G	rs12211604	0	12211604	regulatory_region_variant	1	NR	2e-08	7.69897		1.06542	NR	Affymetrix, Illumina [8278136] (imputed)	N	multiple sclerosis	http://www.ebi.ac.uk/efo/EFO_0003885	GCST009597	Genome-wide genotyping array
2020-02-10	31604244	International Multiple Sclerosis Genetics Consortium	2019-09-01	Science	www.ncbi.nlm.nih.gov/pubmed/31604244	Multiple sclerosis genomic map implicates peripheral immune cells and microglia in susceptibility.	Multiple sclerosis	14,802 European and unknown ancestry cases, 26,703 European and unknown ancestry controls	32,627 European and unknown ancestry cases, 41,672 European and unknown ancestry controls	8q24.3	8	143912625	EPPK1	AC109322.2 - PLEC	ENSG00000288096	ENSG00000178209		11037	2522	rs3923387-T	rs3923387	0	3923387	intergenic_variant	1	NR	2e-08	7.69897		1.0639	NR	Affymetrix, Illumina [8278136] (imputed)	N	multiple sclerosis	http://www.ebi.ac.uk/efo/EFO_0003885	GCST009597	Genome-wide genotyping array
2020-02-10	31604244	International Multiple Sclerosis Genetics Consortium	2019-09-01	Science	www.ncbi.nlm.nih.gov/pubmed/31604244	Multiple sclerosis genomic map implicates peripheral immune cells and microglia in susceptibility.	Multiple sclerosis	14,802 European and unknown ancestry cases, 26,703 European and unknown ancestry controls	32,627 European and unknown ancestry cases, 41,672 European and unknown ancestry controls	12q22	12	94267677	PLXNC1	PLXNC1			ENSG00000136040			rs61708525-G	rs61708525	0	61708525	intron_variant	0	NR	2e-08	7.69897		1.0702	NR	Affymetrix, Illumina [8278136] (imputed)	N	multiple sclerosis	http://www.ebi.ac.uk/efo/EFO_0003885	GCST009597	Genome-wide genotyping array
2020-02-10	31604244	International Multiple Sclerosis Genetics Consortium	2019-09-01	Science	www.ncbi.nlm.nih.gov/pubmed/31604244	Multiple sclerosis genomic map implicates peripheral immune cells and microglia in susceptibility.	Multiple sclerosis	14,802 European and unknown ancestry cases, 26,703 European and unknown ancestry controls	32,627 European and unknown ancestry cases, 41,672 European and unknown ancestry controls	2p24.3	2	12467767	LOC100506457	MIR3681HG			ENSG00000224184			rs11899404-C	rs11899404	0	11899404	intron_variant	0	NR	2e-08	7.69897		1.05463	NR	Affymetrix, Illumina [8278136] (imputed)	N	multiple sclerosis	http://www.ebi.ac.uk/efo/EFO_0003885	GCST009597	Genome-wide genotyping array
2012-10-24	21833088	Sawcer S	2011-08-11	Nature	www.ncbi.nlm.nih.gov/pubmed/21833088	Genetic risk and a primary role for cell-mediated immune mechanisms in multiple sclerosis.	Multiple sclerosis	9,772 European ancestry cases, 16,849 European ancestry controls	4,218 European ancestry cases, 7,296 European ancestry controls	22q13.33	22	50532837	ODF3B, SCO2	ODF3B - U62317.4	ENSG00000177989	ENSG00000273272		257	8271	rs140522-A	rs140522	0	140522	regulatory_region_variant	1	NR	2e-08	7.69897		1.1	[1.09-1.12]	Illumina [465434]	N	multiple sclerosis	http://www.ebi.ac.uk/efo/EFO_0003885	GCST001198	Genome-wide genotyping array
2012-10-24	21833088	Sawcer S	2011-08-11	Nature	www.ncbi.nlm.nih.gov/pubmed/21833088	Genetic risk and a primary role for cell-mediated immune mechanisms in multiple sclerosis.	Multiple sclerosis	9,772 European ancestry cases, 16,849 European ancestry controls	4,218 European ancestry cases, 7,296 European ancestry controls	14q24.3	14	75539214	BATF	BATF			ENSG00000156127			rs2300603-A	rs2300603	0	2300603	intron_variant	0	NR	2e-08	7.69897		1.11	[1.09-1.12]	Illumina [465434]	N	multiple sclerosis	http://www.ebi.ac.uk/efo/EFO_0003885	GCST001198	Genome-wide genotyping array
2012-10-24	21833088	Sawcer S	2011-08-11	Nature	www.ncbi.nlm.nih.gov/pubmed/21833088	Genetic risk and a primary role for cell-mediated immune mechanisms in multiple sclerosis.	Multiple sclerosis	9,772 European ancestry cases, 16,849 European ancestry controls	4,218 European ancestry cases, 7,296 European ancestry controls	5p13.2	5	35874473	IL7R	IL7R			ENSG00000168685			rs6897932-G	rs6897932	0	6897932	missense_variant	0	NR	2e-08	7.69897		1.11	[1.09-1.13]	Illumina [465434]	N	multiple sclerosis	http://www.ebi.ac.uk/efo/EFO_0003885	GCST001198	Genome-wide genotyping array
2012-10-24	21833088	Sawcer S	2011-08-11	Nature	www.ncbi.nlm.nih.gov/pubmed/21833088	Genetic risk and a primary role for cell-mediated immune mechanisms in multiple sclerosis.	Multiple sclerosis	9,772 European ancestry cases, 16,849 European ancestry controls	4,218 European ancestry cases, 7,296 European ancestry controls	1q31.2	1	192571891	RGS1	AL390957.1			ENSG00000285280			rs1323292-A	rs1323292	0	1323292	intron_variant	0	NR	2e-08	7.69897		1.12	[1.1-1.14]	Illumina [465434]	N	multiple sclerosis	http://www.ebi.ac.uk/efo/EFO_0003885	GCST001198	Genome-wide genotyping array
2012-10-24	21833088	Sawcer S	2011-08-11	Nature	www.ncbi.nlm.nih.gov/pubmed/21833088	Genetic risk and a primary role for cell-mediated immune mechanisms in multiple sclerosis.	Multiple sclerosis	9,772 European ancestry cases, 16,849 European ancestry controls	4,218 European ancestry cases, 7,296 European ancestry controls	3q13.33	3	121941817	SLC15A2, CD86	SLC15A2			ENSG00000163406			rs4285028-A	rs4285028	0	4285028	3_prime_UTR_variant	0	NR	2e-08	7.69897	(Conditioned on rs9282641)	1.1	[1.09-1.12]	Illumina [465434]	N	multiple sclerosis	http://www.ebi.ac.uk/efo/EFO_0003885	GCST001198	Genome-wide genotyping array
2017-09-18	28739605	Zhou Y	2017-07-24	J Neurol Neurosurg Psychiatry	www.ncbi.nlm.nih.gov/pubmed/28739605	Genetic variation in the gene LRP2 increases relapse risk in multiple sclerosis.	Relapse in multiple sclerosis	268 cases	181 cases	2q31.1	2	169261301	LRP2	LRP2			ENSG00000081479			rs12988804-T	rs12988804	0	12988804	intron_variant	0	NR	3e-08	7.52288		2.18	[1.91-2.45]	Illumina [1033813] (imputed)	N	multiple sclerosis, disease recurrence	http://www.ebi.ac.uk/efo/EFO_0003885, http://www.ebi.ac.uk/efo/EFO_0004952	GCST004752	Genome-wide genotyping array
2008-06-16	17660530	Hafler DA	2007-07-29	N Engl J Med	www.ncbi.nlm.nih.gov/pubmed/17660530	Risk alleles for multiple sclerosis identified by a genomewide study.	Multiple sclerosis	931 European ancestry trios, 2,431 European ancestry controls	609 European ancestry trios, 2,322 European ancestry cases, 2,987 European ancestry controls	10p15.1	10	6060049	IL2RA	IL2RA			ENSG00000134460			rs12722489-C	rs12722489	0	12722489	intron_variant	0	0.85	3e-08	7.52288		1.25	[1.11-1.36]	Affymetrix [334923]	N	multiple sclerosis	http://www.ebi.ac.uk/efo/EFO_0003885	GCST000062	Genome-wide genotyping array
2012-01-17	22190364	Patsopoulos NA	2011-12-01	Ann Neurol	www.ncbi.nlm.nih.gov/pubmed/22190364	Genome-wide meta-analysis identifies novel multiple sclerosis susceptibility loci.	Multiple sclerosis	5,545 European ancestry cases, 12,153 European ancestry controls	NA	9p24.1	9	5893861	MLANA	KIAA2026, MLANA			ENSG00000183354, ENSG00000120215			rs2150702-G	rs2150702	0	2150702	intron_variant	0	0.49	3e-08	7.52288		1.16	[NR]	Affymetrix, Illumina [2529394]	N	multiple sclerosis	http://www.ebi.ac.uk/efo/EFO_0003885	GCST001341	Genome-wide genotyping array
2012-01-17	22190364	Patsopoulos NA	2011-12-01	Ann Neurol	www.ncbi.nlm.nih.gov/pubmed/22190364	Genome-wide meta-analysis identifies novel multiple sclerosis susceptibility loci.	Multiple sclerosis	5,545 European ancestry cases, 12,153 European ancestry controls	NA	2p21	2	43098432	THADA	LINC02580			ENSG00000230587			rs6718520-A	rs6718520	0	6718520	intron_variant	0	0.48	3e-08	7.52288		1.17	[NR]	Affymetrix, Illumina [2529394]	N	multiple sclerosis	http://www.ebi.ac.uk/efo/EFO_0003885	GCST001341	Genome-wide genotyping array
2017-01-27	27386562	Andlauer TF	2016-06-17	Sci Adv	www.ncbi.nlm.nih.gov/pubmed/27386562	Novel multiple sclerosis susceptibility loci implicated in epigenetic regulation.	Multiple sclerosis	4,888 German ancestry cases, 10,395 German ancestry controls	2,903 Sardinian ancestry cases, 3,323 Sardinian ancestry controls	12p13.31	12	6330843	TNFRSF1A	TNFRSF1A			ENSG00000067182			rs1800693-C	rs1800693	0	1800693	non_coding_transcript_exon_variant	0		3e-08	7.52288		1.17	[1.11鈥?.23]	Illumina [at least 8143088] (imputed)	N	multiple sclerosis	http://www.ebi.ac.uk/efo/EFO_0003885	GCST003566	Genome-wide genotyping array
2020-02-10	31604244	International Multiple Sclerosis Genetics Consortium	2019-09-01	Science	www.ncbi.nlm.nih.gov/pubmed/31604244	Multiple sclerosis genomic map implicates peripheral immune cells and microglia in susceptibility.	Multiple sclerosis	14,802 European and unknown ancestry cases, 26,703 European and unknown ancestry controls	32,627 European and unknown ancestry cases, 41,672 European and unknown ancestry controls	7p22.3	7	2403667	CHST12	CHST12			ENSG00000136213			rs55858457-T	rs55858457	0	55858457	5_prime_UTR_variant	0	NR	3e-08	7.52288		1.06655	NR	Affymetrix, Illumina [8278136] (imputed)	N	multiple sclerosis	http://www.ebi.ac.uk/efo/EFO_0003885	GCST009597	Genome-wide genotyping array
2020-02-10	31604244	International Multiple Sclerosis Genetics Consortium	2019-09-01	Science	www.ncbi.nlm.nih.gov/pubmed/31604244	Multiple sclerosis genomic map implicates peripheral immune cells and microglia in susceptibility.	Multiple sclerosis	14,802 European and unknown ancestry cases, 26,703 European and unknown ancestry controls	32,627 European and unknown ancestry cases, 41,672 European and unknown ancestry controls	1p22.1	1	92961312	FAM69A	DIPK1A			ENSG00000154511			rs1415069-G	rs1415069	0	1415069	intron_variant	0	NR	3e-08	7.52288		1.07411	NR	Affymetrix, Illumina [8278136] (imputed)	N	multiple sclerosis	http://www.ebi.ac.uk/efo/EFO_0003885	GCST009597	Genome-wide genotyping array
2020-02-10	31604244	International Multiple Sclerosis Genetics Consortium	2019-09-01	Science	www.ncbi.nlm.nih.gov/pubmed/31604244	Multiple sclerosis genomic map implicates peripheral immune cells and microglia in susceptibility.	Multiple sclerosis	14,802 European and unknown ancestry cases, 26,703 European and unknown ancestry controls	32,627 European and unknown ancestry cases, 41,672 European and unknown ancestry controls	1p21.2	1	100947346	SLC30A7	SLC30A7			ENSG00000162695			rs11578655-G	rs11578655	0	11578655	intron_variant	0	NR	3e-08	7.52288		1.0866	NR	Affymetrix, Illumina [8278136] (imputed)	N	multiple sclerosis	http://www.ebi.ac.uk/efo/EFO_0003885	GCST009597	Genome-wide genotyping array
2020-02-10	31604244	International Multiple Sclerosis Genetics Consortium	2019-09-01	Science	www.ncbi.nlm.nih.gov/pubmed/31604244	Multiple sclerosis genomic map implicates peripheral immune cells and microglia in susceptibility.	Multiple sclerosis	14,802 European and unknown ancestry cases, 26,703 European and unknown ancestry controls	32,627 European and unknown ancestry cases, 41,672 European and unknown ancestry controls	18q22.2	18	69876810	CD226	CD226			ENSG00000150637			rs2469434-C	rs2469434	0	2469434	intron_variant	0	NR	3e-08	7.52288		1.05463	NR	Affymetrix, Illumina [8278136] (imputed)	N	multiple sclerosis	http://www.ebi.ac.uk/efo/EFO_0003885	GCST009597	Genome-wide genotyping array
2020-02-10	31604244	International Multiple Sclerosis Genetics Consortium	2019-09-01	Science	www.ncbi.nlm.nih.gov/pubmed/31604244	Multiple sclerosis genomic map implicates peripheral immune cells and microglia in susceptibility.	Multiple sclerosis	14,802 European and unknown ancestry cases, 26,703 European and unknown ancestry controls	32,627 European and unknown ancestry cases, 41,672 European and unknown ancestry controls	5q23.1	5	119367967	TNFAIP8	TNFAIP8			ENSG00000145779			rs32658-T	rs32658	0	32658	intron_variant	0	NR	3e-08	7.52288		1.06315	NR	Affymetrix, Illumina [8278136] (imputed)	N	multiple sclerosis	http://www.ebi.ac.uk/efo/EFO_0003885	GCST009597	Genome-wide genotyping array
2019-02-12	26920376	Wang Y	2016-02-26	Mult Scler	www.ncbi.nlm.nih.gov/pubmed/26920376	Genetic overlap between multiple sclerosis and several cardiovascular disease risk factors.	Multiple sclerosis and HDL levels (pleiotropy)	215,725 individuals	NA	3q13.33	3	121941817	SLC15A2	SLC15A2			ENSG00000163406			rs4285028-?	rs4285028	0	4285028	3_prime_UTR_variant	0	NR	4e-08	7.39794			[1.0701-1.1419]	NR [2492237]	N	multiple sclerosis, high density lipoprotein cholesterol measurement	http://www.ebi.ac.uk/efo/EFO_0003885, http://www.ebi.ac.uk/efo/EFO_0004612	GCST007124	Genome-wide genotyping array
2020-02-06	31289819	Fitzgerald KC	2019-09-01	Brain	www.ncbi.nlm.nih.gov/pubmed/31289819	Early complement genes are associated with visual system degeneration in multiple sclerosis.	Decreased low contrast letter acuity in multiple sclerosis	582 European and unknown ancestry individuals	253 European and unknown ancestry individuals	17q22	17	57321218	MSI2	MSI2			ENSG00000153944			rs72830848-T	rs72830848	0	72830848	intron_variant	0	0.06	4e-08	7.39794		2.25	[1.78-2.85]	Illumina [5258576] (imputed)	N	multiple sclerosis, visual acuity measurement	http://www.ebi.ac.uk/efo/EFO_0003885, http://www.ebi.ac.uk/efo/EFO_0008385	GCST009560	Genome-wide genotyping array
2012-01-17	22190364	Patsopoulos NA	2011-12-01	Ann Neurol	www.ncbi.nlm.nih.gov/pubmed/22190364	Genome-wide meta-analysis identifies novel multiple sclerosis susceptibility loci.	Multiple sclerosis	5,545 European ancestry cases, 12,153 European ancestry controls	NA	17q21.2	17	42329511	STAT3	STAT3			ENSG00000168610			rs2293152-C	rs2293152	0	2293152	intron_variant	0	0.62	4e-08	7.39794		1.22	[NR]	Affymetrix, Illumina [2529394]	N	multiple sclerosis	http://www.ebi.ac.uk/efo/EFO_0003885	GCST001341	Genome-wide genotyping array
2012-01-17	22190364	Patsopoulos NA	2011-12-01	Ann Neurol	www.ncbi.nlm.nih.gov/pubmed/22190364	Genome-wide meta-analysis identifies novel multiple sclerosis susceptibility loci.	Multiple sclerosis	5,545 European ancestry cases, 12,153 European ancestry controls	NA	10p15.1	10	6060049	IL2RA	IL2RA			ENSG00000134460			rs12722489-C	rs12722489	0	12722489	intron_variant	0	0.85	4e-08	7.39794		1.23	[NR]	Affymetrix, Illumina [2529394]	N	multiple sclerosis	http://www.ebi.ac.uk/efo/EFO_0003885	GCST001341	Genome-wide genotyping array
2020-02-10	31604244	International Multiple Sclerosis Genetics Consortium	2019-09-01	Science	www.ncbi.nlm.nih.gov/pubmed/31604244	Multiple sclerosis genomic map implicates peripheral immune cells and microglia in susceptibility.	Multiple sclerosis	14,802 European and unknown ancestry cases, 26,703 European and unknown ancestry controls	32,627 European and unknown ancestry cases, 41,672 European and unknown ancestry controls	11p12	11	36416525	PRR5L	PRR5L			ENSG00000135362			rs1365120-C	rs1365120	0	1365120	intron_variant	0	NR	4e-08	7.39794		1.09577	NR	Affymetrix, Illumina [8278136] (imputed)	N	multiple sclerosis	http://www.ebi.ac.uk/efo/EFO_0003885	GCST009597	Genome-wide genotyping array
2020-02-10	31604244	International Multiple Sclerosis Genetics Consortium	2019-09-01	Science	www.ncbi.nlm.nih.gov/pubmed/31604244	Multiple sclerosis genomic map implicates peripheral immune cells and microglia in susceptibility.	Multiple sclerosis	14,802 European and unknown ancestry cases, 26,703 European and unknown ancestry controls	32,627 European and unknown ancestry cases, 41,672 European and unknown ancestry controls				CNR2							rs67934705-G	rs67934705	0	67934705		1	NR	4e-08	7.39794		1.06849	NR	Affymetrix, Illumina [8278136] (imputed)	N	multiple sclerosis	http://www.ebi.ac.uk/efo/EFO_0003885	GCST009597	Genome-wide genotyping array
2018-04-25	24076602	Beecham AH	2013-11-01	Nat Genet	www.ncbi.nlm.nih.gov/pubmed/24076602	Analysis of immune-related loci identifies 48 new susceptibility variants for multiple sclerosis.	Multiple sclerosis	14,498 European ancestry cases, 24,091 European ancestry controls	14,802 European ancestry cases, 26,703 European ancestry controls	10q22.2	10	73898591	C10orf55	CAMK2G - PLAU	ENSG00000148660	ENSG00000122861		24000	10586	rs2688608-A	rs2688608	0	2688608	regulatory_region_variant	1	0.56	4e-08	7.39794		1.07		Illumina [161311]	N	multiple sclerosis	http://www.ebi.ac.uk/efo/EFO_0003885	GCST005531	Targeted genotyping array [ImmunoChip]
2018-04-25	24076602	Beecham AH	2013-11-01	Nat Genet	www.ncbi.nlm.nih.gov/pubmed/24076602	Analysis of immune-related loci identifies 48 new susceptibility variants for multiple sclerosis.	Multiple sclerosis	14,498 European ancestry cases, 24,091 European ancestry controls	14,802 European ancestry cases, 26,703 European ancestry controls	4q24	4	105252042	TET2	TET2			ENSG00000168769			rs2726518-C	rs2726518	0	2726518	intron_variant	0	0.58	4e-08	7.39794		1.07		Illumina [161311]	N	multiple sclerosis	http://www.ebi.ac.uk/efo/EFO_0003885	GCST005531	Targeted genotyping array [ImmunoChip]
2018-04-25	24076602	Beecham AH	2013-11-01	Nat Genet	www.ncbi.nlm.nih.gov/pubmed/24076602	Analysis of immune-related loci identifies 48 new susceptibility variants for multiple sclerosis.	Multiple sclerosis	14,498 European ancestry cases, 24,091 European ancestry controls	14,802 European ancestry cases, 26,703 European ancestry controls	20q13.13	20	49822224	SLC9A8	SLC9A8			ENSG00000197818			rs17785991-A	rs17785991	0	17785991	intron_variant	0	0.34	4e-08	7.39794		1.07		Illumina [161311]	N	multiple sclerosis	http://www.ebi.ac.uk/efo/EFO_0003885	GCST005531	Targeted genotyping array [ImmunoChip]
2012-10-24	21833088	Sawcer S	2011-08-11	Nature	www.ncbi.nlm.nih.gov/pubmed/21833088	Genetic risk and a primary role for cell-mediated immune mechanisms in multiple sclerosis.	Multiple sclerosis	9,772 European ancestry cases, 16,849 European ancestry controls	4,218 European ancestry cases, 7,296 European ancestry controls	6q15	6	90287050	BACH2	BACH2			ENSG00000112182			rs12212193-G	rs12212193	0	12212193	intron_variant	0	NR	4e-08	7.39794		1.09	[1.08-1.1]	Illumina [465434]	N	multiple sclerosis	http://www.ebi.ac.uk/efo/EFO_0003885	GCST001198	Genome-wide genotyping array
2012-10-24	21833088	Sawcer S	2011-08-11	Nature	www.ncbi.nlm.nih.gov/pubmed/21833088	Genetic risk and a primary role for cell-mediated immune mechanisms in multiple sclerosis.	Multiple sclerosis	9,772 European ancestry cases, 16,849 European ancestry controls	4,218 European ancestry cases, 7,296 European ancestry controls	1p21.2	1	100865980	EXTL2	VCAM1 - EXTL2	ENSG00000162692	ENSG00000162694		126935	6392	rs12048904-A	rs12048904	0	12048904	intergenic_variant	1	NR	4e-08	7.39794		1.09	[1.08-1.11]	Illumina [465434]	N	multiple sclerosis	http://www.ebi.ac.uk/efo/EFO_0003885	GCST001198	Genome-wide genotyping array
2012-10-24	21833088	Sawcer S	2011-08-11	Nature	www.ncbi.nlm.nih.gov/pubmed/21833088	Genetic risk and a primary role for cell-mediated immune mechanisms in multiple sclerosis.	Multiple sclerosis	9,772 European ancestry cases, 16,849 European ancestry controls	4,218 European ancestry cases, 7,296 European ancestry controls	1p21.2	1	100865980	VCAM1, EXTL2	VCAM1 - EXTL2	ENSG00000162692	ENSG00000162694		126935	6392	rs12048904-A	rs12048904	0	12048904	intergenic_variant	1	NR	4e-08	7.39794	(Conditioned on rs11581062)	1.09	[1.08-1.11]	Illumina [465434]	N	multiple sclerosis	http://www.ebi.ac.uk/efo/EFO_0003885	GCST001198	Genome-wide genotyping array
2016-11-18	26819262	Zhou Y	2016-01-27	Mult Scler	www.ncbi.nlm.nih.gov/pubmed/26819262	Genetic loci for Epstein-Barr virus nuclear antigen-1 are associated with risk of multiple sclerosis.	Epstein Barr virus nuclear antigen 1 IgG levels or multiple sclerosis	3,599 individuals, 1,956 Mexican American individuals, 5,545 European ancestry multiple sclerosis cases, 12,153 European ancestry non-multiple sclerosis controls		3q13.33	3	122051692	ILDR1	AC080098.1 - CD86	ENSG00000202388	ENSG00000114013		26388	3670	rs2255214-T	rs2255214	0	2255214	intergenic_variant	1	NR	5e-08	7.30103				Illumina [up to 2529394] (imputed)	N	multiple sclerosis, Epstein Barr virus nuclear antigen 1 IgG measurement	http://www.ebi.ac.uk/efo/EFO_0003885, http://www.ebi.ac.uk/efo/EFO_0007790	GCST003340	Genome-wide genotyping array
2020-02-10	31604244	International Multiple Sclerosis Genetics Consortium	2019-09-01	Science	www.ncbi.nlm.nih.gov/pubmed/31604244	Multiple sclerosis genomic map implicates peripheral immune cells and microglia in susceptibility.	Multiple sclerosis	14,802 European and unknown ancestry cases, 26,703 European and unknown ancestry controls	32,627 European and unknown ancestry cases, 41,672 European and unknown ancestry controls	17q25.1	17	75339695	GRB2	GRB2			ENSG00000177885			rs9900529-C	rs9900529	0	9900529	intron_variant	0	NR	5e-08	7.30103		1.0648	NR	Affymetrix, Illumina [8278136] (imputed)	N	multiple sclerosis	http://www.ebi.ac.uk/efo/EFO_0003885	GCST009597	Genome-wide genotyping array
2020-02-10	31604244	International Multiple Sclerosis Genetics Consortium	2019-09-01	Science	www.ncbi.nlm.nih.gov/pubmed/31604244	Multiple sclerosis genomic map implicates peripheral immune cells and microglia in susceptibility.	Multiple sclerosis	14,802 European and unknown ancestry cases, 26,703 European and unknown ancestry controls	32,627 European and unknown ancestry cases, 41,672 European and unknown ancestry controls	10q22.2	10	73894042	CAMK2G	CAMK2G - PLAU	ENSG00000148660	ENSG00000122861		19451	15135	rs17741873-G	rs17741873	0	17741873	intergenic_variant	1	NR	5e-08	7.30103		1.0676	NR	Affymetrix, Illumina [8278136] (imputed)	N	multiple sclerosis	http://www.ebi.ac.uk/efo/EFO_0003885	GCST009597	Genome-wide genotyping array
2020-02-10	31604244	International Multiple Sclerosis Genetics Consortium	2019-09-01	Science	www.ncbi.nlm.nih.gov/pubmed/31604244	Multiple sclerosis genomic map implicates peripheral immune cells and microglia in susceptibility.	Multiple sclerosis	14,802 European and unknown ancestry cases, 26,703 European and unknown ancestry controls	32,627 European and unknown ancestry cases, 41,672 European and unknown ancestry controls	3q25.33	3	159994586	IL12A-AS1	IL12A, IL12A-AS1			ENSG00000168811, ENSG00000244040			rs10936182-T	rs10936182	0	10936182	intron_variant	0	NR	5e-08	7.30103		1.0971	NR	Affymetrix, Illumina [8278136] (imputed)	N	multiple sclerosis	http://www.ebi.ac.uk/efo/EFO_0003885	GCST009597	Genome-wide genotyping array
2020-02-10	31604244	International Multiple Sclerosis Genetics Consortium	2019-09-01	Science	www.ncbi.nlm.nih.gov/pubmed/31604244	Multiple sclerosis genomic map implicates peripheral immune cells and microglia in susceptibility.	Multiple sclerosis	14,802 European and unknown ancestry cases, 26,703 European and unknown ancestry controls	32,627 European and unknown ancestry cases, 41,672 European and unknown ancestry controls	20q13.13	20	49805558	B4GALT5	RNU6-919P - SLC9A8	ENSG00000252540	ENSG00000197818		10644	7155	rs6020055-A	rs6020055	0	6020055	intergenic_variant	1	NR	5e-08	7.30103		1.0591	NR	Affymetrix, Illumina [8278136] (imputed)	N	multiple sclerosis	http://www.ebi.ac.uk/efo/EFO_0003885	GCST009597	Genome-wide genotyping array
DATE ADDED TO CATALOG	PUBMEDID	FIRST AUTHOR	DATE	JOURNAL	LINK	STUDY	DISEASE/TRAIT	INITIAL SAMPLE SIZE	REPLICATION SAMPLE SIZE	REGION	CHR_ID	CHR_POS	REPORTED GENE(S)	MAPPED_GENE	UPSTREAM_GENE_ID	DOWNSTREAM_GENE_ID	SNP_GENE_IDS	UPSTREAM_GENE_DISTANCE	DOWNSTREAM_GENE_DISTANCE	STRONGEST SNP-RISK ALLELE	SNPS	MERGED	SNP_ID_CURRENT	CONTEXT	INTERGENIC	RISK ALLELE FREQUENCY	P-VALUE	PVALUE_MLOG	P-VALUE (TEXT)	OR or BETA	95% CI (TEXT)	PLATFORM [SNPS PASSING QC]	CNV	MAPPED_TRAIT	MAPPED_TRAIT_URI	STUDY ACCESSION	GENOTYPING TECHNOLOGY
2017-10-13	24097067	Lessard CJ	2013-11-01	Nat Genet	www.ncbi.nlm.nih.gov/pubmed/24097067	Variants at multiple loci implicated in both innate and adaptive immune responses are associated with Sjögren's syndrome.	Sjögren's syndrome	395 European ancestry cases, 1,975 European ancestry controls	1,243 European ancestry cases, 4,779 European ancestry controls	6p21.32	6	32691868	HLA-DQB1	HLA-DQB1 - MTCO3P1	ENSG00000231286	ENSG00000237145		23485	14256	rs115575857-G	rs115575857	1	2856674	regulatory_region_variant	1	0.12	8e-114	113.097		3.53	[3.03–4.11]	Illumina [648937]	N	Sjogren syndrome	http://www.ebi.ac.uk/efo/EFO_0000699	GCST004878	Genome-wide genotyping array
2017-10-13	24097067	Lessard CJ	2013-11-01	Nat Genet	www.ncbi.nlm.nih.gov/pubmed/24097067	Variants at multiple loci implicated in both innate and adaptive immune responses are associated with Sjögren's syndrome.	Sjögren's syndrome	395 European ancestry cases, 1,975 European ancestry controls	1,243 European ancestry cases, 4,779 European ancestry controls	6p21.32	6	32440720	HLA-DRA	HLA-DRA, HLA-DRA			ENSG00000204287, ENSG00000227993			rs3135394-G	rs3135394	0	3135394	intron_variant	0	0.11	5e-113	112.301		3.52	[3.02–4.10]	Illumina [648937]	N	Sjogren syndrome	http://www.ebi.ac.uk/efo/EFO_0000699	GCST004878	Genome-wide genotyping array
2017-10-13	24097067	Lessard CJ	2013-11-01	Nat Genet	www.ncbi.nlm.nih.gov/pubmed/24097067	Variants at multiple loci implicated in both innate and adaptive immune responses are associated with Sjögren's syndrome.	Sjögren's syndrome	395 European ancestry cases, 1,975 European ancestry controls	1,243 European ancestry cases, 4,779 European ancestry controls	6p21.32	6	32629287	HLA-DQA1	HLA-DQA1, HLA-DQA1, HLA-DQA1, HLA-DQA1, HLA-DQA1, HLA-DQA1			ENSG00000232062, ENSG00000206305, ENSG00000236418, ENSG00000228284, ENSG00000225890, ENSG00000196735			rs116232857-G	rs116232857	1	3129770	intron_variant	0	0.42	1e-96	96		2.53	[2.24–2.86]	Illumina [648937]	N	Sjogren syndrome	http://www.ebi.ac.uk/efo/EFO_0000699	GCST004878	Genome-wide genotyping array
2014-04-04	24097066	Li Y	2013-10-06	Nat Genet	www.ncbi.nlm.nih.gov/pubmed/24097066	A genome-wide association study in Han Chinese identifies a susceptibility locus for primary Sjögren's syndrome at 7q11.23.	Sjögren's syndrome	542 Han Chinese ancestry cases, 1,050 Han Chinese ancestry controls	1,303 Han Chinese ancestry cases, 2,727 Han Chinese ancestry controls	7q11.23	7	74711703	GTF2IRD1, GTF2I	GTF2I, AC211433.1			ENSG00000263001, ENSG00000232729			rs117026326-T	rs117026326	0	117026326	intron_variant	0	0.1501	1e-53	53		2.2	[1.99-2.42]	Affymetrix [556134]	N	Sjogren syndrome	http://www.ebi.ac.uk/efo/EFO_0000699	GCST002217	Genome-wide genotyping array
2017-05-23	28076899	Taylor KE	2017-01-11	Arthritis Rheumatol	www.ncbi.nlm.nih.gov/pubmed/28076899	Genome-Wide Association Analysis Reveals Genetic Heterogeneity of Sjögren's Syndrome According to Ancestry.	Sjögren's syndrome	585 European ancestry cases, up to 51 African ancestry cases, up to 164 Hispanic/Native american cases, up to 570 Asian ancestry cases, up to 59 cases, 3,546 European ancestry controls, 495 African ancestry controls, 237 Hispanic/Native American controls, 306 Asian ancestry controls, 148 controls.	NA	6p21.32	6	32622724	HLA-DQA1, HLA-DQB1, HLA-DRB1	HLA-DRB1 - HLA-DQA1	ENSG00000206240	ENSG00000196735		32876	5455	rs9271573-?	rs9271573	0	9271573	TF_binding_site_variant	1		3e-42	41.5229		2.02	[1.82-2.23]	Illumina [1444884]	N	Sjogren syndrome	http://www.ebi.ac.uk/efo/EFO_0000699	GCST004061	Genome-wide genotyping array
2014-04-04	24097066	Li Y	2013-10-06	Nat Genet	www.ncbi.nlm.nih.gov/pubmed/24097066	A genome-wide association study in Han Chinese identifies a susceptibility locus for primary Sjögren's syndrome at 7q11.23.	Sjögren's syndrome	542 Han Chinese ancestry cases, 1,050 Han Chinese ancestry controls	1,303 Han Chinese ancestry cases, 2,727 Han Chinese ancestry controls	6p21.32	6	32623176	HLA-DRB1, HLA-DQA1, c6orf10, BTNL2, HLA-DRA, HLA-DRB5, HLA-DRB6	HLA-DRB1 - HLA-DQA1	ENSG00000206240	ENSG00000196735		33328	5003	rs9271588-T	rs9271588	0	9271588	TF_binding_site_variant	1	0.532	9e-37	36.0458		1.75	[1.59-1.89]	Affymetrix [556134]	N	Sjogren syndrome	http://www.ebi.ac.uk/efo/EFO_0000699	GCST002217	Genome-wide genotyping array
2017-05-23	28076899	Taylor KE	2017-01-11	Arthritis Rheumatol	www.ncbi.nlm.nih.gov/pubmed/28076899	Genome-Wide Association Analysis Reveals Genetic Heterogeneity of Sjögren's Syndrome According to Ancestry.	Sjögren's syndrome	585 European ancestry cases, up to 51 African ancestry cases, up to 164 Hispanic/Native american cases, up to 570 Asian ancestry cases, up to 59 cases, 3,546 European ancestry controls, 495 African ancestry controls, 237 Hispanic/Native American controls, 306 Asian ancestry controls, 148 controls.	NA	6p21.32	6	32622724	HLA-DQA1, HLA-DQB1, HLA-DRB1, HLA-DQA2	HLA-DRB1 - HLA-DQA1	ENSG00000206240	ENSG00000196735		32876	5455	rs9271573-?	rs9271573	0	9271573	TF_binding_site_variant	1		3e-34	33.5229	(EA)	2.29	[2.01-2.62]	Illumina [1444884]	N	Sjogren syndrome	http://www.ebi.ac.uk/efo/EFO_0000699	GCST004061	Genome-wide genotyping array
2014-04-04	24097066	Li Y	2013-10-06	Nat Genet	www.ncbi.nlm.nih.gov/pubmed/24097066	A genome-wide association study in Han Chinese identifies a susceptibility locus for primary Sjögren's syndrome at 7q11.23.	Sjögren's syndrome	542 Han Chinese ancestry cases, 1,050 Han Chinese ancestry controls	1,303 Han Chinese ancestry cases, 2,727 Han Chinese ancestry controls	6p21.32	6	33104395	COL11A2, HLA-DPB1, HLA-DPA1	COL11A2P1, COL11A2P1, COL11A2P1, COL11A2P1, COL11A2P1, COL11A2P1, COL11A2P1, COL11A2P1			ENSG00000228688, ENSG00000232802, ENSG00000227577, ENSG00000226513, ENSG00000226591, ENSG00000234249, ENSG00000228164, ENSG00000230816			rs4282438-G	rs4282438	0	4282438	intron_variant	0	0.3546	9e-25	24.0458		1.58	[1.45-1.72]	Affymetrix [556134]	N	Sjogren syndrome	http://www.ebi.ac.uk/efo/EFO_0000699	GCST002217	Genome-wide genotyping array
2017-10-13	24097067	Lessard CJ	2013-11-01	Nat Genet	www.ncbi.nlm.nih.gov/pubmed/24097067	Variants at multiple loci implicated in both innate and adaptive immune responses are associated with Sjögren's syndrome.	Sjögren's syndrome	395 European ancestry cases, 1,975 European ancestry controls	1,243 European ancestry cases, 4,779 European ancestry controls	7q32.1	7	128936032	IRF5, TNPO3	AC025594.1 - IRF5	ENSG00000224163	ENSG00000128604		21969	1425	rs3757387-C	rs3757387	0	3757387	regulatory_region_variant	1	0.45	3e-19	18.5229		1.44	[1.29–1.62]	Illumina [648937]	N	Sjogren syndrome	http://www.ebi.ac.uk/efo/EFO_0000699	GCST004878	Genome-wide genotyping array
2014-04-04	24097066	Li Y	2013-10-06	Nat Genet	www.ncbi.nlm.nih.gov/pubmed/24097066	A genome-wide association study in Han Chinese identifies a susceptibility locus for primary Sjögren's syndrome at 7q11.23.	Sjögren's syndrome	542 Han Chinese ancestry cases, 1,050 Han Chinese ancestry controls	1,303 Han Chinese ancestry cases, 2,727 Han Chinese ancestry controls	2q32.2	2	191071078	STAT4	STAT4			ENSG00000138378			rs10168266-T	rs10168266	0	10168266	intron_variant	0	0.3357	2e-17	16.699		1.44	[1.32-1.57]	Affymetrix [556134]	N	Sjogren syndrome	http://www.ebi.ac.uk/efo/EFO_0000699	GCST002217	Genome-wide genotyping array
2017-10-13	24097067	Lessard CJ	2013-11-01	Nat Genet	www.ncbi.nlm.nih.gov/pubmed/24097067	Variants at multiple loci implicated in both innate and adaptive immune responses are associated with Sjögren's syndrome.	Sjögren's syndrome	395 European ancestry cases, 1,975 European ancestry controls	1,243 European ancestry cases, 4,779 European ancestry controls	7q32.1	7	129041008	IRF5, TNPO3	TNPO3			ENSG00000064419			rs17339836-T	rs17339836	0	17339836	intron_variant	0	0.12	2e-16	15.699		1.58	[1.36–1.84]	Illumina [648937]	N	Sjogren syndrome	http://www.ebi.ac.uk/efo/EFO_0000699	GCST004878	Genome-wide genotyping array
2017-02-10	27503288	Song IW	2016-08-08	Hum Genet	www.ncbi.nlm.nih.gov/pubmed/27503288	Identification of susceptibility gene associated with female primary Sjögren's syndrome in Han Chinese by genome-wide association study.	Sjögren's syndrome	242 Han Chinese ancestry cases, 1,444 Han Chinese ancestry controls	178 Han Chinese ancestry cases, 14,432 Han Chinese ancestry controls	7q11.23	7	74711703	GTF2I	GTF2I, AC211433.1			ENSG00000263001, ENSG00000232729			rs117026326-T	rs117026326	0	117026326	intron_variant	0	0.119	1e-15	15		1.982	[1.673–2.348]	Affymetrix [548825] (imputed)	N	Sjogren syndrome	http://www.ebi.ac.uk/efo/EFO_0000699	GCST003604	Genome-wide genotyping array
2017-10-13	24097067	Lessard CJ	2013-11-01	Nat Genet	www.ncbi.nlm.nih.gov/pubmed/24097067	Variants at multiple loci implicated in both innate and adaptive immune responses are associated with Sjögren's syndrome.	Sjögren's syndrome	395 European ancestry cases, 1,975 European ancestry controls	1,243 European ancestry cases, 4,779 European ancestry controls	2q32.2	2	191090464	STAT4	STAT4			ENSG00000138378			rs10553577-T	rs10553577	0	10553577	intron_variant	0	0.23	7e-15	14.1549		1.43	[1.26–1.62]	Illumina [648937]	N	Sjogren syndrome	http://www.ebi.ac.uk/efo/EFO_0000699	GCST004878	Genome-wide genotyping array
2017-05-23	28076899	Taylor KE	2017-01-11	Arthritis Rheumatol	www.ncbi.nlm.nih.gov/pubmed/28076899	Genome-Wide Association Analysis Reveals Genetic Heterogeneity of Sjögren's Syndrome According to Ancestry.	Sjögren's syndrome	585 European ancestry cases, up to 51 African ancestry cases, up to 164 Hispanic/Native american cases, up to 570 Asian ancestry cases, up to 59 cases, 3,546 European ancestry controls, 495 African ancestry controls, 237 Hispanic/Native American controls, 306 Asian ancestry controls, 148 controls.	NA	7q32.1	7	128939612	TNP03, IRF5	IRF5			ENSG00000128604			rs3823536-?	rs3823536	0	3823536	intron_variant	0		3e-14	13.5229		1.49	[1.34-1.65]	Illumina [1444884]	N	Sjogren syndrome	http://www.ebi.ac.uk/efo/EFO_0000699	GCST004061	Genome-wide genotyping array
2017-05-23	28076899	Taylor KE	2017-01-11	Arthritis Rheumatol	www.ncbi.nlm.nih.gov/pubmed/28076899	Genome-Wide Association Analysis Reveals Genetic Heterogeneity of Sjögren's Syndrome According to Ancestry.	Sjögren's syndrome	585 European ancestry cases, up to 51 African ancestry cases, up to 164 Hispanic/Native american cases, up to 570 Asian ancestry cases, up to 59 cases, 3,546 European ancestry controls, 495 African ancestry controls, 237 Hispanic/Native American controls, 306 Asian ancestry controls, 148 controls.	NA	7q32.1	7	128939612	IRF5/TNP03	IRF5			ENSG00000128604			rs3823536-?	rs3823536	0	3823536	intron_variant	0		7e-11	10.1549	(EA)	1.54	[1.36-1.76]	Illumina [1444884]	N	Sjogren syndrome	http://www.ebi.ac.uk/efo/EFO_0000699	GCST004061	Genome-wide genotyping array
2017-10-13	24097067	Lessard CJ	2013-11-01	Nat Genet	www.ncbi.nlm.nih.gov/pubmed/24097067	Variants at multiple loci implicated in both innate and adaptive immune responses are associated with Sjögren's syndrome.	Sjögren's syndrome	395 European ancestry cases, 1,975 European ancestry controls	1,243 European ancestry cases, 4,779 European ancestry controls	3q25.33	3	160001345	IL12A	IL12A-AS1			ENSG00000244040			rs485497-A	rs485497	0	485497	intron_variant	0	0.48	1e-10	10		1.3	[1.16–1.46]	Illumina [648937]	N	Sjogren syndrome	http://www.ebi.ac.uk/efo/EFO_0000699	GCST004878	Genome-wide genotyping array
2017-10-13	24097067	Lessard CJ	2013-11-01	Nat Genet	www.ncbi.nlm.nih.gov/pubmed/24097067	Variants at multiple loci implicated in both innate and adaptive immune responses are associated with Sjögren's syndrome.	Sjögren's syndrome	395 European ancestry cases, 1,975 European ancestry controls	1,243 European ancestry cases, 4,779 European ancestry controls	8p23.1	8	11494976	BLK	BLK			ENSG00000136573			rs2736345-G	rs2736345	0	2736345	intron_variant	0	0.29	5e-10	9.30103		1.3	[1.16–1.47]	Illumina [648937]	N	Sjogren syndrome	http://www.ebi.ac.uk/efo/EFO_0000699	GCST004878	Genome-wide genotyping array
2017-05-23	28076899	Taylor KE	2017-01-11	Arthritis Rheumatol	www.ncbi.nlm.nih.gov/pubmed/28076899	Genome-Wide Association Analysis Reveals Genetic Heterogeneity of Sjögren's Syndrome According to Ancestry.	Sjögren's syndrome	585 European ancestry cases, up to 51 African ancestry cases, up to 164 Hispanic/Native american cases, up to 570 Asian ancestry cases, up to 59 cases, 3,546 European ancestry controls, 495 African ancestry controls, 237 Hispanic/Native American controls, 306 Asian ancestry controls, 148 controls.	NA	2q32.2	2	191079016	STAT4	STAT4			ENSG00000138378			rs11889341-?	rs11889341	0	11889341	intron_variant	0		9e-10	9.04576		1.4	[1.26-1.56]	Illumina [1444884]	N	Sjogren syndrome	http://www.ebi.ac.uk/efo/EFO_0000699	GCST004061	Genome-wide genotyping array
2014-04-04	24097066	Li Y	2013-10-06	Nat Genet	www.ncbi.nlm.nih.gov/pubmed/24097066	A genome-wide association study in Han Chinese identifies a susceptibility locus for primary Sjögren's syndrome at 7q11.23.	Sjögren's syndrome	542 Han Chinese ancestry cases, 1,050 Han Chinese ancestry controls	1,303 Han Chinese ancestry cases, 2,727 Han Chinese ancestry controls	6q23.3	6	137874586	TNFAIP3	TNFAIP3			ENSG00000118503			rs5029939-G	rs5029939	0	5029939	intron_variant	0	0.0445	8e-09	8.09691		1.67	[1.40-1.99]	Affymetrix [556134]	N	Sjogren syndrome	http://www.ebi.ac.uk/efo/EFO_0000699	GCST002217	Genome-wide genotyping array
2017-10-13	24097067	Lessard CJ	2013-11-01	Nat Genet	www.ncbi.nlm.nih.gov/pubmed/24097067	Variants at multiple loci implicated in both innate and adaptive immune responses are associated with Sjögren's syndrome.	Sjögren's syndrome	395 European ancestry cases, 1,975 European ancestry controls	1,243 European ancestry cases, 4,779 European ancestry controls	11q23.3	11	118867572	CXCR5	AP004609.1 - CXCR5	ENSG00000201535	ENSG00000160683		31461	16320	rs7119038-A	rs7119038	0	7119038	intergenic_variant	1	0.77	1e-08	8		1.35135	[1.16-1.56]	Illumina [648937]	N	Sjogren syndrome	http://www.ebi.ac.uk/efo/EFO_0000699	GCST004878	Genome-wide genotyping array
2017-05-23	28076899	Taylor KE	2017-01-11	Arthritis Rheumatol	www.ncbi.nlm.nih.gov/pubmed/28076899	Genome-Wide Association Analysis Reveals Genetic Heterogeneity of Sjögren's Syndrome According to Ancestry.	Sjögren's syndrome	585 European ancestry cases, up to 51 African ancestry cases, up to 164 Hispanic/Native american cases, up to 570 Asian ancestry cases, up to 59 cases, 3,546 European ancestry controls, 495 African ancestry controls, 237 Hispanic/Native American controls, 306 Asian ancestry controls, 148 controls.	NA	2q32.2	2	191099907	STAT4	STAT4			ENSG00000138378			rs7574865-?	rs7574865	0	7574865	intron_variant	0		2e-08	7.69897	(EA)	1.51	[ 1.31-1.75]	Illumina [1444884]	N	Sjogren syndrome	http://www.ebi.ac.uk/efo/EFO_0000699	GCST004061	Genome-wide genotyping array
2017-10-13	24097067	Lessard CJ	2013-11-01	Nat Genet	www.ncbi.nlm.nih.gov/pubmed/24097067	Variants at multiple loci implicated in both innate and adaptive immune responses are associated with Sjögren's syndrome.	Sjögren's syndrome	395 European ancestry cases, 1,975 European ancestry controls	1,243 European ancestry cases, 4,779 European ancestry controls	5q33.1	5	151055333	TNIP1	TNIP1			ENSG00000145901			rs6579837-T	rs6579837	0	6579837	intron_variant	0	0.09	3e-08	7.52288		1.43	[1.20–1.71]	Illumina [648937]	N	Sjogren syndrome	http://www.ebi.ac.uk/efo/EFO_0000699	GCST004878	Genome-wide genotyping array

## Sheet: S2
S2. SNPs and susceptibility genes of MS and SS
MS-SNPs (after removing duplication)	SS-SNPs (after removing duplication)		MS-REPORTED GENE(S)(after removing duplication)	SS-REPORTED GENE(S)(after removing duplication)	Overlapping genes
rs3104373	rs115575857		ABI3BP	BLK	BTNL2
rs3135388	rs3135394		ADCY3	BTNL2	c6orf10
rs3129889	rs116232857		AFF1	c6orf10	CXCR5
rs9271366	rs117026326		AGAP2	COL11A2	HLA-DQA1
DRB*15:01	rs9271573		AGBL2	CXCR5	HLA-DQA2
chr16:11213951	rs9271588		AHI1	GTF2I	HLA-DQB1
rs10801908	rs4282438		ALPK2	GTF2IRD1	HLA-DRA
rs11256593	rs3757387		ANKRD55	HLA-DPA1	HLA-DRB1
rs438613	rs10168266		ASF1A	HLA-DPB1	IL12A
rs1800693	rs17339836		ATXN1	HLA-DQA1	STAT4
rs2104286	rs10553577		B4GALT5	HLA-DQA2	TNFAIP3
rs12927355	rs3823536		BACH2	HLA-DQB1
chr3:121765368	rs485497		BAK1	HLA-DRA
rs6677309	rs2736345		BATF	HLA-DRB1
rs11621145	rs11889341		BATF3	HLA-DRB5
rs6670198	rs5029939		BCAS1	HLA-DRB6
rs62420820	rs7119038		BCL10	IL12A
rs1738074	rs7574865		BCL6	IRF5
rs35540610	rs6579837		BCL9L	STAT4
rs1323292			BTNL2	TNFAIP3
rs1077667			C10orf55	TNIP1
rs1813375			C1orf106	TNPO3
rs35486093			C1orf52
rs2150879			C6orf10
rs701006			C7orf72
chr14:88523488			CAMK2G
rs11809700			CARD11
rs9843355			CBLB
rs4939490			CCR4
rs4896153			CD200R1
rs72928038			CD226
rs10063294			CD28
rs1026916			CD40
rs1014486			CD48
rs11079784			CD5
rs3748817			CD58
rs41286801			CD6
rs6589706			CD69
rs3135338			CD86
chr8:129177769			CDH3
rs631204			CDHR3
rs11749040			CENPO
rs4808760			CHST12
rs2255214			CLEC16A
rs12478539			CLEC2D
rs11554159			CLECL1
rs58166386			CNR2
rs7977720			CSF2RB
rs34947566			CTSH
rs1131265			CXCR4
rs1250551			CXCR5
rs17066096			CYP24A1
rs8070345			CYP27B1
rs9989735			DDAH1
rs34383631			DDX6
A*02:01			DKKL1
rs34723276			DLEU1
rs28703878			DRAP1
rs1920296			ELMO1
rs201202118			ENTHD1
rs3809627			EOMES
rs140522			EPPK1
rs67111717			EPS15L1
rs59655222			ERG
rs212405			ESPN
rs2040406			ETS1
rs12087340			ETV7
rs9271640			EVI5
rs2364485			EXTL2
rs11154801			FAM213B
rs74796499			FAM69A
rs4796791			FCRL1
rs2331964			FCRL3
rs1359062			LINC01185
rs7090512			FOXP1
rs6990534			FRMD6
rs6880778			FUCA2
rs2327586			GALC
rs9610458			GATA3
rs12925972			GFI1
rs9591325			GGNBP1
rs1177228			GPR65
rs12365699			GRB2
rs2248137			HBS1L
rs1076928			HHEX
rs1087056			HLA-B
rs28834106			HLA-DQA1
rs55838263			HLA-DQA2
rs2454138			HLA-DQB1
rs60600003			HLA-DRA
rs2546890			HLA-DRB1
rs6032662			HOXA1
rs10951042			IFI30
rs9878602			IFITM3
rs1465697			IFNGR2
rs4976646			IGSF23
rs6498184			IKZF1
rs2523393			IKZF3
rs483180			IL12A
chr6:14691215			IL12A-AS1
rs1112718			IL12B
rs35703946			IL20RA
rs12434551			IL22RA2
rs6881706			IL2RA
rs7923837			IL7R
rs6457617			ILDR1
rs34026809			INTS8
rs62013236			IQCB1
chr13:100026952			IQGAP1
rs2986736			IRF6
rs9909593			IRF8
rs1021156			JADE2
rs7200786			JAK1
rs3129871			JAZF1
rs13327021			KCP
rs12133753			KIF1B
rs7552544			KIF21B
rs2163226			LBH
rs2317231			LCK
rs61863928			LEF1
chr7:50328339			LIMK2
rs4613763			LINC00271
rs1335532			LINC00603
rs4410871			LINC01108
chr16:11353879			LINC01146
rs12622670			LOC100129203
rs983494			LOC100130476
rs2283792			LOC100505625
rs3129934			MIR3681HG
rs6533052			LOC101929282
rs4810485			LOC102723854
rs4796224			LOC102724874
chr1:32738415			LOC152225
rs72922276			LOC285626
rs522308			LPP
rs7535818			LRP2
rs12147246			LRRC34
rs1801133			LTBR
rs12722559			LY86
rs2371108			MAF
rs1870071			MALT1
rs669607			MANBA
rs405343			MARCH1
rs1782645			MAP3K14
rs9736016			MAPK1
rs3957148			MAPK3
rs7731626			MERTK
rs3828840			METTL1
rs3129720			MIR100HG
rs8107548			MIR1204
rs523604			MIR1208
rs11810217			MIR4435-2HG
rs58394161			MIR548AN
rs4648356			MLANA
rs842639			MMEL1
rs34536443			MPV17L2
rs244656			MSI2
rs9863496			MTHFR
rs3737798			MYBPC3
rs6742			MYC
rs6564681			NCF4
rs17724508			NCOA5
rs12296430			NDFIP1
rs883871			NFKBIZ
rs9308424			NGRN
rs2269434			NLRC5
rs7595717			NPEPPS
rs4794058			NR1D1
rs719316			ODF3B
rs6738544			OLIG3
rs2084007			OS9
rs7132277			PDE3B
rs2248359			PDE4A
rs7975763			PHGDH
rs71624119			PHLDB1
rs12148050			PITPNM2
rs735542			PLEK
rs34695601			PLEKHG5
rs249677			PLXNC1
rs67297943			PRDX5
rs11052877			PRM1
rs6496663			PRNCR1
rs2300747			PRR5L
chr2:112492986			PTGER4
rs6589939			PTPRK
rs2236262			PUS10
rs4262739			PVT1
rs9967792			PXT1
rs2289746			RAD51B
rs17780048			RCOR1
rs12614091			RGS1
rs666930			RGS14
rs793108			RGS21
rs35929052			RHOH
rs4925166			RMI2
rs4409785			RNASEL
chr11:14868316			RRAS2
rs4902647			RUNX3
rs1891621			SAE1
rs9260489			SATB1-AS1
rs57116599			SCO2
chr5:40429250			SH2B3
rs10245867			SHMT1
rs11231749			SLAMF1
rs2705616			SLAMF7
rs6837324			SLC15A2
rs201847125			SLC2A4RG
rs9282641			SLC30A7
DRB*13:03			SLC44A2
rs10936602			SLC6A16
rs34681760			SLC9A8
rs9992763			SLC9B1
rs7204270			SMARCA4
rs2288904			SOCS1
rs650258			SOX8
rs13385171			SP140
rs12149527			SPRED2
rs3118470			STAT3
rs3184504			STAT4
rs2726479			SYDE2
rs35967351			SYT14
rs703842			TAGAP
rs5756405			TBX6
rs760517			TCF7
rs9955954			TET2
rs7595037			TGFBR3
rs9275563			THADA
chr3:100848597			THEMIS
rs1399180			TIMMDC1
rs10230723			TMEM39A
rs533646			TNFAIP3
chr11:118783424			TNFAIP8
rs756699			TNFRSF1A
rs7855251			TNFSF14
rs17051321			TNIP3
rs6911131			TOX2
rs7196953			TRAF3
rs17119			TREH
rs1843938			TRIM14
rs4772201			TRIM71
rs706015			TSFM
rs9657904			TXK
rs10797431			TYK2
rs7222450			UBXN6
rs9828629			VANGL2
rs2050568			VCAM1
rs2119704			VMP1
rs9891119			WWOX
rs10201872			ZBTB38
rs6662618			ZBTB7B
rs10492972			ZC2HC1A
rs744166			ZC3HAV1
rs2812197			ZFP36L1
chr6:119215402			ZMIZ1
chr8:95851818			ZNF365
rs10951154			ZNF438
rs2585447			ZNF746
rs2836438			ZNF767P
rs917116			ZNHIT3
rs11581062			ZPLD1
rs6689470
rs10191360
rs4940730
rs12832171
rs941816
rs4780346
DRB*03:01
rs11125803
rs759648
rs3007421
rs2425752
rs3817963
rs73414214
rs12466022
rs13414105
rs13136820
rs354033
chr3:121783015
rs11919880
rs9292777
rs12253981
rs2681424
rs6498168
rs531612
rs56095240
rs802730
rs6427540
rs11852059
rs6789653
rs6672420
rs7260482
rs7120737
rs11129295
rs4325907
rs11083862
rs9808753
rs12588969
rs11161550
rs694739
rs8042861
rs4679081
rs2456449
rs12368653
rs7522462
rs4728142
chr3:112693983
rs10271373
rs6072343
rs4665719
rs12946510
rs7769192
rs7238078
rs2293370
rs17445836
rs17824933
rs2182410
rs8062446
rs2286974
rs1036207
rs2256814
rs11587876
rs12609500
rs2590438
rs9568402
rs2019960
rs2303759
rs533259
rs4812772
rs12971909
rs72989863
rs61884005
rs1250550
rs802734
rs6859219
rs962052
rs771767
rs1398607
rs4820955
rs13066789
rs137955
rs35218683
rs7665090
rs11719975
rs59772922
rs1886700
rs13333054
rs17174870
rs13192841
rs10466829
rs874628
rs210131
rs394199
rs11808092
rs2205986
rs170934
chr1:154983036
rs12211604
rs3923387
rs61708525
rs11899404
rs2300603
rs6897932
rs4285028
rs12988804
rs12722489
rs2150702
rs6718520
rs55858457
rs1415069
rs11578655
rs2469434
rs32658
rs72830848
rs2293152
rs1365120
rs67934705
rs2688608
rs2726518
rs17785991
rs12212193
rs12048904
rs9900529
rs17741873
rs10936182
rs6020055

## Sheet: S3
S3. Pathway-pathway interaction analysis
ID-1	ID-2	P-value		M（ID-1）	n（ID-2）	k（intersection）	N	Formula
hsa04658	hsa05330	4.52392e-33		92	38	18	20000	phyper(k-1, M, N-M, n, lower.tail=F)
hsa04658	hsa05145	9.84025e-66		92	112	39
hsa04658	hsa04672	2.23401e-28		92	49	17
hsa04658	hsa05321	1.34342e-72		92	65	37
hsa04658	hsa04940	8.05344e-32		92	43	18
hsa04658	hsa04659	4.36037e-155		92	107	71
hsa04658	hsa05140	8.18759e-64		92	77	35
hsa04658	hsa05166	1.04347e-70		92	220	48
hsa04658	hsa05164	1.42707e-43		92	172	32
hsa04658	hsa05169	3.19989e-58		92	202	41
hsa04658	hsa05152	1.9866e-54		92	180	38
hsa04658	hsa04630	5.52018e-30		92	162	24
hsa04658	hsa04514	2.36288e-16		92	149	15
hsa04658	hsa05320	1.09487e-27		92	53	17
hsa04658	hsa05332	1.53603e-27		92	42	16
hsa04658	hsa05416	1.42137e-23		92	60	14
hsa04658	hsa05162	3.5936e-37		92	139	27
hsa04658	hsa05310	9.71733e-33		92	31	17
hsa04658	hsa04640	1.10559e-31		92	99	22
hsa04658	hsa04612	1.39414e-22		92	78	16
hsa04658	hsa05323	5.06975e-23		92	93	17
hsa04658	hsa04620	1.8705e-27		92	104	20
hsa04658	hsa05322	5.85919e-17		92	136	15
hsa04658	hsa05168	2.29016e-24		92	498	29
hsa04658	hsa04217	6.32948e-16		92	159	15
hsa04658	hsa04145	8.84074e-15		92	152	14
hsa04658	hsa05150	1.19435e-17		92	96	14
hsa05330	hsa05145	1.8808e-38		38	112	21		phyper(21-1, 38, 20000-38, 112, lower.tail=F)
hsa05330	hsa04672	2.25336e-56		38	49	24		phyper(24-1, 38, 20000-38, 49, lower.tail=F)
hsa05330	hsa05321	7.08517e-47		38	65	22		phyper(22-1, 38, 20000-38, 65, lower.tail=F)
hsa05330	hsa04940	9.94102e-87		38	43	32		phyper(32-1, 38, 20000-38, 43, lower.tail=F)
hsa05330	hsa04659	1.66879e-29		38	107	17		phyper(17-1, 38, 20000-38, 107, lower.tail=F)
hsa05330	hsa05140	2.70583e-42		38	77	21		phyper(21-1, 38, 20000-38, 77, lower.tail=F)
hsa05330	hsa05166	3.6965e-36		38	220	23		phyper(23-1, 38, 20000-38, 220, lower.tail=F)
hsa05330	hsa05164	4.61652e-32		38	172	20		phyper(20-1, 38, 20000-38, 172, lower.tail=F)
hsa05330	hsa05169	2.66088e-39		38	202	24		phyper(24-1, 38, 20000-38, 202, lower.tail=F)
hsa05330	hsa05152	1.20014e-31		38	180	20		phyper(20-1, 38, 20000-38, 180, lower.tail=F)
hsa05330	hsa04630	2.0526e-08		38	162	7		phyper(7-1, 38, 20000-38, 162, lower.tail=F)
hsa05330	hsa04514	3.83256e-45		38	149	25		phyper(25-1, 38, 20000-38, 149, lower.tail=F)
hsa05330	hsa05320	1.54716e-89		38	53	34		phyper(34-1, 38, 20000-38, 53, lower.tail=F)
hsa05330	hsa05332	1.35897e-79		38	42	30		phyper(30-1, 38, 20000-38, 42, lower.tail=F)
hsa05330	hsa05416	8.59147e-63		38	60	27		phyper(27-1, 38, 20000-38, 60, lower.tail=F)
hsa05330	hsa05162	2.32479e-07		38	139	6		phyper(6-1, 38, 20000-38, 139, lower.tail=F)
hsa05330	hsa05310	3.11723e-53		38	31	21		phyper(21-1, 38, 20000-38, 31, lower.tail=F)
hsa05330	hsa04640	1.92396e-32		38	99	18		phyper(18-1, 38, 20000-38, 99, lower.tail=F)
hsa05330	hsa04612	8.18412e-45		38	78	22		phyper(22-1, 38, 20000-38, 78, lower.tail=F)
hsa05330	hsa05323	7.85693e-38		38	93	20		phyper(20-1, 38, 20000-38, 93, lower.tail=F)
hsa05330	hsa04620	4.12212e-08		38	104	6		phyper(6-1, 38, 20000-38, 104, lower.tail=F)
hsa05330	hsa05322	2.82321e-41		38	136	23		phyper(23-1, 38, 20000-38, 136, lower.tail=F)
hsa05330	hsa05168	2.15003e-33		38	498	26		phyper(26-1, 38, 20000-38, 498, lower.tail=F)
hsa05330	hsa04217	0.000229995		38	159	4		phyper(4-1, 38, 20000-38, 159, lower.tail=F)
hsa05330	hsa04145	1.9294e-35		38	152	21		phyper(21-1, 38, 20000-38, 152, lower.tail=F)
hsa05330	hsa05150	4.35336e-28		38	96	16		phyper(16-1, 38, 20000-38, 96, lower.tail=F)
hsa05145	hsa04672	3.80435e-33		112	49	20		phyper(20-1, 112, 20000-112, 49, lower.tail=F)
hsa05145	hsa05321	1.03479e-51		112	65	30		phyper(30-1, 112, 20000-112, 65, lower.tail=F)
hsa05145	hsa04940	3.79761e-30		112	43	18		phyper(18-1, 112, 20000-112, 43, lower.tail=F)
hsa05145	hsa04659	1.58506e-62		112	107	39		phyper(39-1, 112, 20000-112, 107, lower.tail=F)
hsa05145	hsa05140	7.06188e-93		112	77	48		phyper(48-1, 112, 20000-112, 77, lower.tail=F)
hsa05145	hsa05166	4.18284e-45		112	220	37		phyper(37-1, 112, 20000-112, 220, lower.tail=F)
hsa05145	hsa05164	6.29814e-65		112	172	45		phyper(45-1, 112, 20000-112, 172, lower.tail=F)
hsa05145	hsa05169	2.50734e-75		112	202	52		phyper(52-1, 112, 20000-112, 202, lower.tail=F)
hsa05145	hsa05152	2.01347e-91		112	180	58		phyper(58-1, 112, 20000-112, 180, lower.tail=F)
hsa05145	hsa04630	4.56223e-20		112	162	19		phyper(19-1, 112, 20000-112, 162, lower.tail=F)
hsa05145	hsa04514	2.72689e-19		112	149	18		phyper(18-1, 112, 20000-112, 149, lower.tail=F)
hsa05145	hsa05320	4.03391e-26		112	53	17		phyper(17-1, 112, 20000-112, 53, lower.tail=F)
hsa05145	hsa05332	4.52341e-26		112	42	16		phyper(16-1, 112, 20000-112, 42, lower.tail=F)
hsa05145	hsa05416	3.84989e-35		112	60	22		phyper(22-1, 112, 20000-112, 60, lower.tail=F)
hsa05145	hsa05162	2.71406e-59		112	139	40		phyper(40-1, 112, 20000-112, 139, lower.tail=F)
hsa05145	hsa05310	4.39385e-36		112	31	19		phyper(19-1, 112, 20000-112, 31, lower.tail=F)
hsa05145	hsa04640	2.37104e-19		112	99	16		phyper(16-1, 112, 20000-112, 99, lower.tail=F)
hsa05145	hsa04612	3.93636e-34		112	78	23		phyper(23-1, 112, 20000-112, 78, lower.tail=F)
hsa05145	hsa05323	1.90058e-28		112	93	21		phyper(21-1, 112, 20000-112, 93, lower.tail=F)
hsa05145	hsa04620	1.3636e-56		112	104	36		phyper(36-1, 112, 20000-112, 104, lower.tail=F)
hsa05145	hsa05322	1.47976e-21		112	136	19		phyper(19-1, 112, 20000-112, 136, lower.tail=F)
hsa05145	hsa05168	7.80295e-52		112	498	51		phyper(51-1, 112, 20000-112, 498, lower.tail=F)
hsa05145	hsa04217	3.17222e-20		112	159	19		phyper(19-1, 112, 20000-112, 159, lower.tail=F)
hsa05145	hsa04145	1.09445e-17		112	152	17		phyper(17-1, 112, 20000-112, 152, lower.tail=F)
hsa05145	hsa05150	5.69095e-18		112	96	15		phyper(15-1, 112, 20000-112, 96, lower.tail=F)
hsa04672	hsa05321	1.76371e-38		49	65	20		phyper(20-1, 49, 20000-49, 65, lower.tail=F)
hsa04672	hsa04940	1.66743e-37		49	43	18		phyper(18-1, 49, 20000-49, 43, lower.tail=F)
hsa04672	hsa04659	2.89433e-29		49	107	18		phyper(18-1, 49, 20000-49, 107, lower.tail=F)
hsa04672	hsa05140	2.06177e-34		49	77	19		phyper(19-1, 49, 20000-49, 77, lower.tail=F)
hsa04672	hsa05166	1.25564e-32		49	220	23		phyper(23-1, 49, 20000-49, 220, lower.tail=F)
hsa04672	hsa05164	6.84087e-20		49	172	15		phyper(15-1, 49, 20000-49, 172, lower.tail=F)
hsa04672	hsa05169	7.37665e-26		49	202	19		phyper(19-1, 49, 20000-49, 202, lower.tail=F)
hsa04672	hsa05152	5.71288e-25		49	180	18		phyper(18-1, 49, 20000-49, 180, lower.tail=F)
hsa04672	hsa04630	1.29656e-07		49	162	7		phyper(7-1, 49, 20000-49, 162, lower.tail=F)
hsa04672	hsa04514	4.1882e-41		49	149	25		phyper(25-1, 49, 20000-49, 149, lower.tail=F)
hsa04672	hsa05320	1.78346e-51		49	53	24		phyper(24-1, 49, 20000-49, 53, lower.tail=F)
hsa04672	hsa05332	1.90728e-40		49	42	19		phyper(19-1, 49, 20000-49, 42, lower.tail=F)
hsa04672	hsa05416	2.62692e-39		49	60	20		phyper(20-1, 49, 20000-49, 60, lower.tail=F)
hsa04672	hsa05162	0.00479207		49	139	3		phyper(3-1, 49, 20000-49, 139, lower.tail=F)
hsa04672	hsa05310	5.52363e-47		49	31	20		phyper(20-1, 49, 20000-49, 31, lower.tail=F)
hsa04672	hsa04640	4.21786e-32		49	99	19		phyper(19-1, 49, 20000-49, 99, lower.tail=F)
hsa04672	hsa04612	3.32729e-23		49	78	14		phyper(14-1, 49, 20000-49, 78, lower.tail=F)
hsa04672	hsa05323	2.37623e-44		49	93	24		phyper(24-1, 49, 20000-49, 93, lower.tail=F)
hsa04672	hsa04620	0.000122112		49	104	4		phyper(4-1, 49, 20000-49, 104, lower.tail=F)
hsa04672	hsa05322	2.0172e-33		49	136	21		phyper(21-1, 49, 20000-49, 136, lower.tail=F)
hsa04672	hsa05168	5.15339e-13		49	498	15		phyper(15-1, 49, 20000-49, 498, lower.tail=F)
hsa04672	hsa04217	1		49	159	0		phyper(0-1, 49, 20000-49, 159, lower.tail=F)
hsa04672	hsa04145	1.01545e-20		49	152	15		phyper(15-1, 49, 20000-49, 152, lower.tail=F)
hsa04672	hsa05150	6.28694e-26		49	96	16		phyper(16-1, 49, 20000-49, 96, lower.tail=F)
hsa05321	hsa04940	1.5017e-42		65	43	21		phyper(21-1, 65, 20000-65, 43, lower.tail=F)
hsa05321	hsa04659	4.20932e-94		65	107	46		phyper(46-1, 65, 20000-65, 107, lower.tail=F)
hsa05321	hsa05140	2.20036e-65		65	77	33		phyper(33-1, 65, 20000-65, 77, lower.tail=F)
hsa05321	hsa05166	2.56407e-36		65	220	27		phyper(27-1, 65, 20000-65, 220, lower.tail=F)
hsa05321	hsa05164	2.21554e-41		65	172	28		phyper(28-1, 65, 20000-65, 172, lower.tail=F)
hsa05321	hsa05169	3.21732e-28		65	202	22		phyper(22-1, 65, 20000-65, 202, lower.tail=F)
hsa05321	hsa05152	1.82063e-55		65	180	35		phyper(35-1, 65, 20000-65, 180, lower.tail=F)
hsa05321	hsa04630	3.24885e-34		65	162	24		phyper(24-1, 65, 20000-65, 162, lower.tail=F)
hsa05321	hsa04514	3.83411e-17		65	149	14		phyper(14-1, 65, 20000-65, 149, lower.tail=F)
hsa05321	hsa05320	7.32595e-33		65	53	18		phyper(18-1, 65, 20000-65, 53, lower.tail=F)
hsa05321	hsa05332	3.25317e-40		65	42	20		phyper(20-1, 65, 20000-65, 42, lower.tail=F)
hsa05321	hsa05416	5.06714e-23		65	60	14		phyper(14-1, 65, 20000-65, 60, lower.tail=F)
hsa05321	hsa05162	1.41678e-17		65	139	14		phyper(14-1, 65, 20000-65, 139, lower.tail=F)
hsa05321	hsa05310	3.96353e-41		65	31	19		phyper(19-1, 65, 20000-65, 31, lower.tail=F)
hsa05321	hsa04640	2.046e-33		65	99	21		phyper(21-1, 65, 20000-65, 99, lower.tail=F)
hsa05321	hsa04612	3.10143e-25		65	78	16		phyper(16-1, 65, 20000-65, 78, lower.tail=F)
hsa05321	hsa05323	9.31383e-50		65	93	28		phyper(28-1, 65, 20000-65, 93, lower.tail=F)
hsa05321	hsa04620	6.51804e-16		65	104	12		phyper(12-1, 65, 20000-65, 104, lower.tail=F)
hsa05321	hsa05322	7.18282e-23		65	136	17		phyper(17-1, 65, 20000-65, 136, lower.tail=F)
hsa05321	hsa05168	4.27551e-25		65	498	26		phyper(26-1, 65, 20000-65, 498, lower.tail=F)
hsa05321	hsa04217	3.49736e-12		65	159	11		phyper(11-1, 65, 20000-65, 159, lower.tail=F)
hsa05321	hsa04145	2.60169e-20		65	152	16		phyper(16-1, 65, 20000-65, 152, lower.tail=F)
hsa05321	hsa05150	8.99523e-22		65	96	15		phyper(15-1, 65, 20000-65, 96, lower.tail=F)
hsa04940	hsa04659	2.3905e-28		43	107	17		phyper(17-1, 43, 20000-43, 107, lower.tail=F)
hsa04940	hsa05140	3.11199e-38		43	77	20		phyper(20-1, 43, 20000-43, 77, lower.tail=F)
hsa04940	hsa05166	2.18858e-34		43	220	23		phyper(23-1, 43, 20000-43, 220, lower.tail=F)
hsa04940	hsa05164	8.14796e-35		43	172	22		phyper(22-1, 43, 20000-43, 172, lower.tail=F)
hsa04940	hsa05169	3.37205e-33		43	202	22		phyper(22-1, 43, 20000-43, 202, lower.tail=F)
hsa04940	hsa05152	2.92227e-32		43	180	21		phyper(21-1, 43, 20000-43, 180, lower.tail=F)
hsa04940	hsa04630	0.000400203		43	162	4		phyper(4-1, 43, 20000-43, 162, lower.tail=F)
hsa04940	hsa04514	1.64934e-38		43	149	23		phyper(23-1, 43, 20000-43, 149, lower.tail=F)
hsa04940	hsa05320	1.55696e-65		43	53	28		phyper(28-1, 43, 20000-43, 53, lower.tail=F)
hsa04940	hsa05332	5.28725e-84		43	42	32		phyper(32-1, 43, 20000-43, 42, lower.tail=F)
hsa04940	hsa05416	1.04705e-51		43	60	24		phyper(24-1, 43, 20000-43, 60, lower.tail=F)
hsa04940	hsa05162	5.24843e-10		43	139	8		phyper(8-1, 43, 20000-43, 139, lower.tail=F)
hsa04940	hsa05310	1.78897e-33		43	31	15		phyper(15-1, 43, 20000-43, 31, lower.tail=F)
hsa04940	hsa04640	5.74136e-29		43	99	17		phyper(17-1, 43, 20000-43, 99, lower.tail=F)
hsa04940	hsa04612	3.81979e-43		43	78	22		phyper(22-1, 43, 20000-43, 78, lower.tail=F)
hsa04940	hsa05323	8.87732e-39		43	93	21		phyper(21-1, 43, 20000-43, 93, lower.tail=F)
hsa04940	hsa04620	8.91361e-08		43	104	6		phyper(6-1, 43, 20000-43, 104, lower.tail=F)
hsa04940	hsa05322	1.24139e-30		43	136	19		phyper(19-1, 43, 20000-43, 136, lower.tail=F)
hsa04940	hsa05168	6.26134e-35		43	498	28		phyper(28-1, 43, 20000-43, 498, lower.tail=F)
hsa04940	hsa04217	1.09798e-06		43	159	6		phyper(6-1, 43, 20000-43, 159, lower.tail=F)
hsa04940	hsa04145	9.37906e-32		43	152	20		phyper(20-1, 43, 20000-43, 152, lower.tail=F)
hsa04940	hsa05150	8.9693e-23		43	96	14		phyper(14-1, 43, 20000-43, 96, lower.tail=F)
hsa04659	hsa05140	5.18126e-61		107	77	35		phyper(35-1, 107, 20000-107, 77, lower.tail=F)
hsa04659	hsa05166	7.65454e-83		107	220	56		phyper(56-1, 107, 20000-107, 220, lower.tail=F)
hsa04659	hsa05164	4.25941e-41		107	172	32		phyper(32-1, 107, 20000-107, 172, lower.tail=F)
hsa04659	hsa05169	5.954e-53		107	202	40		phyper(40-1, 107, 20000-107, 202, lower.tail=F)
hsa04659	hsa05152	3.6694e-55		107	180	40		phyper(40-1, 107, 20000-107, 180, lower.tail=F)
hsa04659	hsa04630	2.03221e-38		107	162	30		phyper(30-1, 107, 20000-107, 162, lower.tail=F)
hsa04659	hsa04514	2.47371e-15		107	149	15		phyper(15-1, 107, 20000-107, 149, lower.tail=F)
hsa04659	hsa05320	1.76334e-24		107	53	16		phyper(16-1, 107, 20000-107, 53, lower.tail=F)
hsa04659	hsa05332	9.1265e-31		107	42	18		phyper(18-1, 107, 20000-107, 42, lower.tail=F)
hsa04659	hsa05416	9.22942e-20		107	60	14		phyper(14-1, 107, 20000-107, 60, lower.tail=F)
hsa04659	hsa05162	6.08279e-37		107	139	28		phyper(28-1, 107, 20000-107, 139, lower.tail=F)
hsa04659	hsa05310	8.48364e-27		107	31	15		phyper(15-1, 107, 20000-107, 31, lower.tail=F)
hsa04659	hsa04640	1.05906e-35		107	99	25		phyper(25-1, 107, 20000-107, 99, lower.tail=F)
hsa04659	hsa04612	4.70932e-25		107	78	18		phyper(18-1, 107, 20000-107, 78, lower.tail=F)
hsa04659	hsa05323	9.5088e-31		107	93	22		phyper(22-1, 107, 20000-107, 93, lower.tail=F)
hsa04659	hsa04620	5.0446e-26		107	104	20		phyper(20-1, 107, 20000-107, 104, lower.tail=F)
hsa04659	hsa05322	6.19072e-16		107	136	15		phyper(15-1, 107, 20000-107, 136, lower.tail=F)
hsa04659	hsa05168	1.75237e-23		107	498	30		phyper(30-1, 107, 20000-107, 498, lower.tail=F)
hsa04659	hsa04217	3.80933e-19		107	159	18		phyper(18-1, 107, 20000-107, 159, lower.tail=F)
hsa04659	hsa04145	7.7443e-14		107	152	14		phyper(14-1, 107, 20000-107, 152, lower.tail=F)
hsa04659	hsa05150	1.08829e-16		107	96	14		phyper(14-1, 107, 20000-107, 96, lower.tail=F)
hsa05140	hsa05166	1.21022e-35		77	220	28		phyper(28-1, 77, 20000-77, 220, lower.tail=F)
hsa05140	hsa05164	9.63598e-53		77	172	35		phyper(35-1, 77, 20000-77, 172, lower.tail=F)
hsa05140	hsa05169	4.53012e-50		77	202	35		phyper(35-1, 77, 20000-77, 202, lower.tail=F)
hsa05140	hsa05152	2.83314e-98		77	180	55		phyper(55-1, 77, 20000-77, 180, lower.tail=F)
hsa05140	hsa04630	2.948e-11		77	162	11		phyper(11-1, 77, 20000-77, 162, lower.tail=F)
hsa05140	hsa04514	1.95611e-22		77	149	18		phyper(18-1, 77, 20000-77, 149, lower.tail=F)
hsa05140	hsa05320	3.9091e-29		77	53	17		phyper(17-1, 77, 20000-77, 53, lower.tail=F)
hsa05140	hsa05332	1.33075e-33		77	42	18		phyper(18-1, 77, 20000-77, 42, lower.tail=F)
hsa05140	hsa05416	5.78726e-26		77	60	16		phyper(16-1, 77, 20000-77, 60, lower.tail=F)
hsa05140	hsa05162	1.76762e-26		77	139	20		phyper(20-1, 77, 20000-77, 139, lower.tail=F)
hsa05140	hsa05310	8.00309e-37		77	31	18		phyper(18-1, 77, 20000-77, 31, lower.tail=F)
hsa05140	hsa04640	1.02742e-37		77	99	24		phyper(24-1, 77, 20000-77, 99, lower.tail=F)
hsa05140	hsa04612	6.31651e-24		77	78	16		phyper(16-1, 77, 20000-77, 78, lower.tail=F)
hsa05140	hsa05323	6.021e-45		77	93	27		phyper(27-1, 77, 20000-77, 93, lower.tail=F)
hsa05140	hsa04620	3.31443e-39		77	104	25		phyper(25-1, 77, 20000-77, 104, lower.tail=F)
hsa05140	hsa05322	3.59034e-32		77	136	23		phyper(23-1, 77, 20000-77, 136, lower.tail=F)
hsa05140	hsa05168	2.37192e-37		77	498	36		phyper(36-1, 77, 20000-77, 498, lower.tail=F)
hsa05140	hsa04217	2.40594e-11		77	159	11		phyper(11-1, 77, 20000-77, 159, lower.tail=F)
hsa05140	hsa04145	1.88931e-46		77	152	31		phyper(31-1, 77, 20000-77, 152, lower.tail=F)
hsa05140	hsa05150	4.45724e-38		77	96	24		phyper(24-1, 77, 20000-77, 96, lower.tail=F)
hsa05166	hsa05164	7.56765e-58		220	172	50		phyper(50-1, 220, 20000-220, 172, lower.tail=F)
hsa05166	hsa05169	6.66551e-92		220	202	72		phyper(72-1, 220, 20000-220, 202, lower.tail=F)
hsa05166	hsa05152	5.35331e-44		220	180	42		phyper(42-1, 220, 20000-220, 180, lower.tail=F)
hsa05166	hsa04630	2.7372e-28		220	162	30		phyper(30-1, 220, 20000-220, 162, lower.tail=F)
hsa05166	hsa04514	1.34636e-22		220	149	25		phyper(25-1, 220, 20000-220, 149, lower.tail=F)
hsa05166	hsa05320	9.56888e-30		220	53	22		phyper(22-1, 220, 20000-220, 53, lower.tail=F)
hsa05166	hsa05332	1.02766e-34		220	42	23		phyper(23-1, 220, 20000-220, 42, lower.tail=F)
hsa05166	hsa05416	9.94665e-34		220	60	25		phyper(25-1, 220, 20000-220, 60, lower.tail=F)
hsa05166	hsa05162	5.64957e-46		220	139	40		phyper(40-1, 220, 20000-220, 139, lower.tail=F)
hsa05166	hsa05310	6.87447e-24		220	31	16		phyper(16-1, 220, 20000-220, 31, lower.tail=F)
hsa05166	hsa04640	8.09325e-26		220	99	24		phyper(24-1, 220, 20000-220, 99, lower.tail=F)
hsa05166	hsa04612	1.05086e-33		220	78	27		phyper(27-1, 220, 20000-220, 78, lower.tail=F)
hsa05166	hsa05323	1.08968e-29		220	93	26		phyper(26-1, 220, 20000-220, 93, lower.tail=F)
hsa05166	hsa04620	2.1519e-31		220	104	28		phyper(28-1, 220, 20000-220, 104, lower.tail=F)
hsa05166	hsa05322	2.16819e-12		220	136	16		phyper(16-1, 220, 20000-220, 136, lower.tail=F)
hsa05166	hsa05168	3.00339e-28		220	498	45		phyper(45-1, 220, 20000-220, 498, lower.tail=F)
hsa05166	hsa04217	1.70844e-13		220	159	18		phyper(18-1, 220, 20000-220, 159, lower.tail=F)
hsa05166	hsa04145	8.23336e-20		220	152	23		phyper(23-1, 220, 20000-220, 152, lower.tail=F)
hsa05166	hsa05150	3.92527e-16		220	96	17		phyper(17-1, 220, 20000-220, 96, lower.tail=F)
hsa05164	hsa05169	2.062e-122		172	202	82		phyper(82-1, 172, 20000-172, 202, lower.tail=F)
hsa05164	hsa05152	2.36569e-91		172	180	65		phyper(65-1, 172, 20000-172, 180, lower.tail=F)
hsa05164	hsa04630	4.75615e-51		172	162	42		phyper(42-1, 172, 20000-172, 162, lower.tail=F)
hsa05164	hsa04514	3.02685e-12		172	149	15		phyper(15-1, 172, 20000-172, 149, lower.tail=F)
hsa05164	hsa05320	6.94309e-47		172	53	29		phyper(29-1, 172, 20000-172, 53, lower.tail=F)
hsa05164	hsa05332	5.5119e-33		172	42	21		phyper(21-1, 172, 20000-172, 42, lower.tail=F)
hsa05164	hsa05416	9.6969e-31		172	60	22		phyper(22-1, 172, 20000-172, 60, lower.tail=F)
hsa05164	hsa05162	2.4857e-128		172	139	77		phyper(77-1, 172, 20000-172, 139, lower.tail=F)
hsa05164	hsa05310	1.49068e-23		172	31	15		phyper(15-1, 172, 20000-172, 31, lower.tail=F)
hsa05164	hsa04640	3.68596e-19		172	99	18		phyper(18-1, 172, 20000-172, 99, lower.tail=F)
hsa05164	hsa04612	1.37089e-19		172	78	17		phyper(17-1, 172, 20000-172, 78, lower.tail=F)
hsa05164	hsa05323	6.93239e-31		172	93	25		phyper(25-1, 172, 20000-172, 93, lower.tail=F)
hsa05164	hsa04620	4.12478e-93		172	104	57		phyper(57-1, 172, 20000-172, 104, lower.tail=F)
hsa05164	hsa05322	4.7274e-14		172	136	16		phyper(16-1, 172, 20000-172, 136, lower.tail=F)
hsa05164	hsa05168	7.25774e-115		172	498	99		phyper(99-1, 172, 20000-172, 498, lower.tail=F)
hsa05164	hsa04217	1.19512e-69		172	159	52		phyper(52-1, 172, 20000-172, 159, lower.tail=F)
hsa05164	hsa04145	1.73596e-14		172	152	17		phyper(17-1, 172, 20000-172, 152, lower.tail=F)
hsa05164	hsa05150	1.60937e-16		172	96	16		phyper(16-1, 172, 20000-172, 96, lower.tail=F)
hsa05169	hsa05152	2.47436e-78		202	180	61		phyper(61-1, 202, 20000-202, 180, lower.tail=F)
hsa05169	hsa04630	5.58465e-43		202	162	39		phyper(39-1, 202, 20000-202, 162, lower.tail=F)
hsa05169	hsa04514	3.45e-22		202	149	24		phyper(24-1, 202, 20000-202, 149, lower.tail=F)
hsa05169	hsa05320	1.50297e-60		202	53	36		phyper(36-1, 202, 20000-202, 53, lower.tail=F)
hsa05169	hsa05332	1.31356e-35		202	42	23		phyper(23-1, 202, 20000-202, 42, lower.tail=F)
hsa05169	hsa05416	1.10527e-46		202	60	31		phyper(31-1, 202, 20000-202, 60, lower.tail=F)
hsa05169	hsa05162	1.23237e-147		202	139	88		phyper(88-1, 202, 20000-202, 139, lower.tail=F)
hsa05169	hsa05310	1.39914e-26		202	31	17		phyper(17-1, 202, 20000-202, 31, lower.tail=F)
hsa05169	hsa04640	9.87117e-27		202	99	24		phyper(24-1, 202, 20000-202, 99, lower.tail=F)
hsa05169	hsa04612	9.38832e-35		202	78	27		phyper(27-1, 202, 20000-202, 78, lower.tail=F)
hsa05169	hsa05323	8.38991e-23		202	93	21		phyper(21-1, 202, 20000-202, 93, lower.tail=F)
hsa05169	hsa04620	9.02325e-107		202	104	65		phyper(65-1, 202, 20000-202, 104, lower.tail=F)
hsa05169	hsa05322	3.8675e-14		202	136	17		phyper(17-1, 202, 20000-202, 136, lower.tail=F)
hsa05169	hsa05168	2.68642e-105		202	498	99		phyper(99-1, 202, 20000-202, 498, lower.tail=F)
hsa05169	hsa04217	2.48918e-43		202	159	39		phyper(39-1, 202, 20000-202, 159, lower.tail=F)
hsa05169	hsa04145	1.14513e-24		202	152	26		phyper(26-1, 202, 20000-202, 152, lower.tail=F)
hsa05169	hsa05150	9.28645e-17		202	96	17		phyper(17-1, 202, 20000-202, 96, lower.tail=F)
hsa05152	hsa04630	4.42795e-37		180	162	34		phyper(34-1, 180, 20000-180, 162, lower.tail=F)
hsa05152	hsa04514	4.08907e-13		180	149	16		phyper(16-1, 180, 20000-180, 149, lower.tail=F)
hsa05152	hsa05320	2.89224e-46		180	53	29		phyper(29-1, 180, 20000-180, 53, lower.tail=F)
hsa05152	hsa05332	1.90609e-28		180	42	19		phyper(19-1, 180, 20000-180, 42, lower.tail=F)
hsa05152	hsa05416	1.94794e-28		180	60	21		phyper(21-1, 180, 20000-180, 60, lower.tail=F)
hsa05152	hsa05162	2.65574e-66		180	139	49		phyper(49-1, 180, 20000-180, 139, lower.tail=F)
hsa05152	hsa05310	1.17171e-29		180	31	18		phyper(18-1, 180, 20000-180, 31, lower.tail=F)
hsa05152	hsa04640	5.59901e-28		180	99	24		phyper(24-1, 180, 20000-180, 99, lower.tail=F)
hsa05152	hsa04612	2.32601e-34		180	78	26		phyper(26-1, 180, 20000-180, 78, lower.tail=F)
hsa05152	hsa05323	3.33582e-54		180	93	38		phyper(38-1, 180, 20000-180, 93, lower.tail=F)
hsa05152	hsa04620	5.47258e-72		180	104	48		phyper(48-1, 180, 20000-180, 104, lower.tail=F)
hsa05152	hsa05322	5.5731e-23		180	136	23		phyper(23-1, 180, 20000-180, 136, lower.tail=F)
hsa05152	hsa05168	8.05726e-61		180	498	67		phyper(67-1, 180, 20000-180, 498, lower.tail=F)
hsa05152	hsa04217	4.41013e-61		180	159	48		phyper(48-1, 180, 20000-180, 159, lower.tail=F)
hsa05152	hsa04145	1.6517e-73		180	152	54		phyper(54-1, 180, 20000-180, 152, lower.tail=F)
hsa05152	hsa05150	1.19902e-31		180	96	26		phyper(26-1, 180, 20000-180, 96, lower.tail=F)
hsa04630	hsa04514	1		162	149	0		phyper(0-1, 162, 20000-162, 149, lower.tail=F)
hsa04630	hsa05320	2.96016e-23		162	53	17		phyper(17-1, 162, 20000-162, 53, lower.tail=F)
hsa04630	hsa05332	0.00475095		162	42	3		phyper(3-1, 162, 20000-162, 42, lower.tail=F)
hsa04630	hsa05416	0.386579		162	60	1		phyper(1-1, 162, 20000-162, 60, lower.tail=F)
hsa04630	hsa05162	4.81417e-63		162	139	46		phyper(46-1, 162, 20000-162, 139, lower.tail=F)
hsa04630	hsa05310	1.60264e-07		162	31	6		phyper(6-1, 162, 20000-162, 31, lower.tail=F)
hsa04630	hsa04640	2.97014e-24		162	99	21		phyper(21-1, 162, 20000-162, 99, lower.tail=F)
hsa04630	hsa04612	0.470384		162	78	1		phyper(1-1, 162, 20000-162, 78, lower.tail=F)
hsa04630	hsa05323	0.000109709		162	93	6		phyper(6-1, 162, 20000-162, 93, lower.tail=F)
hsa04630	hsa04620	4.54271e-37		162	104	29		phyper(29-1, 162, 20000-162, 104, lower.tail=F)
hsa04630	hsa05322	0.301822		162	136	2		phyper(2-1, 162, 20000-162, 136, lower.tail=F)
hsa04630	hsa05168	6.67431e-31		162	498	42		phyper(42-1, 162, 20000-162, 498, lower.tail=F)
hsa04630	hsa04217	7.53152e-36		162	159	32		phyper(32-1, 162, 20000-162, 159, lower.tail=F)
hsa04630	hsa04145	1		162	152	0		phyper(0-1, 162, 20000-162, 152, lower.tail=F)
hsa04630	hsa05150	0.5428		162	96	1		phyper(1-1, 162, 20000-162, 96, lower.tail=F)
hsa04514	hsa05320	3.93716e-42		149	53	26		phyper(26-1, 149, 20000-149, 53, lower.tail=F)
hsa04514	hsa05332	7.71803e-39		149	42	23		phyper(23-1, 149, 20000-149, 42, lower.tail=F)
hsa04514	hsa05416	1.53558e-44		149	60	28		phyper(28-1, 149, 20000-149, 60, lower.tail=F)
hsa04514	hsa05162	0.647619		149	139	1		phyper(1-1, 149, 20000-149, 139, lower.tail=F)
hsa04514	hsa05310	1.07523e-26		149	31	16		phyper(16-1, 149, 20000-149, 31, lower.tail=F)
hsa04514	hsa04640	4.71467e-30		149	99	24		phyper(24-1, 149, 20000-149, 99, lower.tail=F)
hsa04514	hsa04612	6.97974e-33		149	78	24		phyper(24-1, 149, 20000-149, 78, lower.tail=F)
hsa04514	hsa05323	1.13091e-25		149	93	21		phyper(21-1, 149, 20000-149, 93, lower.tail=F)
hsa04514	hsa04620	0.0427925		149	104	3		phyper(3-1, 149, 20000-149, 104, lower.tail=F)
hsa04514	hsa05322	4.1507e-19		149	136	19		phyper(19-1, 149, 20000-149, 136, lower.tail=F)
hsa04514	hsa05168	1.97942e-11		149	498	22		phyper(22-1, 149, 20000-149, 498, lower.tail=F)
hsa04514	hsa04217	1		149	159	0		phyper(0-1, 149, 20000-149, 159, lower.tail=F)
hsa04514	hsa04145	3.09305e-25		149	152	24		phyper(24-1, 149, 20000-149, 152, lower.tail=F)
hsa04514	hsa05150	9.96691e-24		149	96	20		phyper(20-1, 149, 20000-149, 96, lower.tail=F)
hsa05320	hsa05332	5.43782e-66		53	42	28		phyper(28-1, 53, 20000-53, 42, lower.tail=F)
hsa05320	hsa05416	6.78597e-57		53	60	27		phyper(27-1, 53, 20000-53, 60, lower.tail=F)
hsa05320	hsa05162	1.96223e-24		53	139	17		phyper(17-1, 53, 20000-53, 139, lower.tail=F)
hsa05320	hsa05310	3.94444e-46		53	31	20		phyper(20-1, 53, 20000-53, 31, lower.tail=F)
hsa05320	hsa04640	4.23637e-27		53	99	17		phyper(17-1, 53, 20000-53, 99, lower.tail=F)
hsa05320	hsa04612	8.56597e-36		53	78	20		phyper(20-1, 53, 20000-53, 78, lower.tail=F)
hsa05320	hsa05323	7.10281e-32		53	93	19		phyper(19-1, 53, 20000-53, 93, lower.tail=F)
hsa05320	hsa04620	1.08496e-24		53	104	16		phyper(16-1, 53, 20000-53, 104, lower.tail=F)
hsa05320	hsa05322	1.60678e-32		53	136	21		phyper(21-1, 53, 20000-53, 136, lower.tail=F)
hsa05320	hsa05168	9.56396e-44		53	498	35		phyper(35-1, 53, 20000-53, 498, lower.tail=F)
hsa05320	hsa04217	7.86783e-20		53	159	15		phyper(15-1, 53, 20000-53, 159, lower.tail=F)
hsa05320	hsa04145	1.93994e-31		53	152	21		phyper(21-1, 53, 20000-53, 152, lower.tail=F)
hsa05320	hsa05150	2.74563e-25		53	96	16		phyper(16-1, 53, 20000-53, 96, lower.tail=F)
hsa05332	hsa05416	4.63453e-52		42	60	24		phyper(24-1, 42, 20000-42, 60, lower.tail=F)
hsa05332	hsa05162	1.48153e-08		42	139	7		phyper(7-1, 42, 20000-42, 139, lower.tail=F)
hsa05332	hsa05310	1.16579e-33		42	31	15		phyper(15-1, 42, 20000-42, 31, lower.tail=F)
hsa05332	hsa04640	1.99565e-31		42	99	18		phyper(18-1, 42, 20000-42, 99, lower.tail=F)
hsa05332	hsa04612	8.71182e-69		42	78	31		phyper(31-1, 42, 20000-42, 78, lower.tail=F)
hsa05332	hsa05323	5.75986e-41		42	93	22		phyper(22-1, 42, 20000-42, 98, lower.tail=F)
hsa05332	hsa04620	2.51926e-06		42	104	5		phyper(5-1, 42, 20000-42, 104, lower.tail=F)
hsa05332	hsa05322	6.96749e-31		42	136	19		phyper(19-1, 42, 20000-42, 136, lower.tail=F)
hsa05332	hsa05168	1.20594e-31		42	498	26		phyper(26-1, 42, 20000-42, 498, lower.tail=F)
hsa05332	hsa04217	9.50986e-07		42	159	6		phyper(6-1, 42, 20000-42, 159, lower.tail=F)
hsa05332	hsa04145	5.04849e-32		42	152	20		phyper(20-1, 42, 20000-42, 152, lower.tail=F)
hsa05332	hsa05150	6.07233e-23		42	96	14		phyper(14-1, 42, 20000-42, 96, lower.tail=F)
hsa05416	hsa05162	1.91128e-07		60	139	7		phyper(7-1, 60, 20000-60, 139, lower.tail=F)
hsa05416	hsa05310	2.72675e-36		60	31	17		phyper(17-1, 60, 20000-60, 31, lower.tail=F)
hsa05416	hsa04640	4.57176e-24		60	99	16		phyper(16-1, 60, 20000-60, 99, lower.tail=F)
hsa05416	hsa04612	1.74036e-34		60	78	20		phyper(20-1, 60, 20000-60, 78, lower.tail=F)
hsa05416	hsa05323	6.35359e-35		60	93	21		phyper(21-1, 60, 20000-60, 93, lower.tail=F)
hsa05416	hsa04620	1.50183e-05		60	104	5		phyper(5-1, 60, 20000-60, 104, lower.tail=F)
hsa05416	hsa05322	3.4859e-29		60	136	20		phyper(20-1, 60, 20000-60, 136, lower.tail=F)
hsa05416	hsa05168	1.02471e-24		60	498	25		phyper(25-1, 60, 20000-60, 498, lower.tail=F)
hsa05416	hsa04217	0.0824527		60	159	2		phyper(2-1, 60, 20000-60, 159, lower.tail=F)
hsa05416	hsa04145	5.51511e-38		60	152	25		phyper(25-1, 60, 20000-60, 152, lower.tail=F)
hsa05416	hsa05150	2.66482e-28		60	96	18		phyper(18-1, 60, 20000-60, 96, lower.tail=F)
hsa05162	hsa05310	1		139	31	0		phyper(0-1, 139, 20000-139, 31, lower.tail=F)
hsa05162	hsa04640	5.88231e-06		139	99	7		phyper(7-1, 139, 20000-139, 99, lower.tail=F)
hsa05162	hsa04612	1.72237e-05		139	78	6		phyper(6-1, 139, 20000-139, 78, lower.tail=F)
hsa05162	hsa05323	2.75388e-07		139	93	8		phyper(8-1, 139, 20000-139, 93, lower.tail=F)
hsa05162	hsa04620	4.13997e-102		139	104	58		phyper(58-1, 139, 20000-139, 104, lower.tail=F)
hsa05162	hsa05322	0.613926		139	136	1		phyper(1-1, 139, 20000-139, 136, lower.tail=F)
hsa05162	hsa05168	1.98688e-92		139	498	80		phyper(80-1, 139, 20000-139, 498, lower.tail=F)
hsa05162	hsa04217	5.14695e-54		139	159	41		phyper(41-1, 139, 20000-139, 159, lower.tail=F)
hsa05162	hsa04145	0.00422237		139	152	5		phyper(5-1, 139, 20000-139, 152, lower.tail=F)
hsa05162	hsa05150	0.488869		139	96	1		phyper(1-1, 139, 20000-139, 96, lower.tail=F)
hsa05310	hsa04640	3.38179e-37		31	99	19		phyper(19-1, 31, 20000-31, 99, lower.tail=F)
hsa05310	hsa04612	5.02268e-29		31	78	15		phyper(15-1, 31, 20000-31, 78, lower.tail=F)
hsa05310	hsa05323	3.48087e-30		31	93	16		phyper(16-1, 31, 20000-31, 93, lower.tail=F)
hsa05310	hsa04620	0.0112881		31	104	2		phyper(2-1, 31, 20000-31, 104, lower.tail=F)
hsa05310	hsa05322	2.34014e-34		31	136	19		phyper(19-1, 31, 20000-31, 136, lower.tail=F)
hsa05310	hsa05168	1.48425e-16		31	498	15		phyper(15-1, 31, 20000-31, 498, lower.tail=F)
hsa05310	hsa04217	0.219344		31	159	1		phyper(1-1, 31, 20000-31, 159, lower.tail=F)
hsa05310	hsa04145	2.17546e-24		31	152	15		phyper(15-1, 31, 20000-31, 152, lower.tail=F)
hsa05310	hsa05150	6.04053e-30		31	96	16		phyper(16-1, 31, 20000-31, 96, lower.tail=F)
hsa04640	hsa04612	1.34449e-27		99	78	19		phyper(19-1, 99, 20000-99, 78, lower.tail=F)
hsa04640	hsa05323	1.44282e-31		99	93	22		phyper(22-1, 99, 20000-99, 93, lower.tail=F)
hsa04640	hsa04620	0.00177878		99	104	4		phyper(4-1, 99, 20000-99, 104, lower.tail=F)
hsa04640	hsa05322	1.7515e-19		99	136	17		phyper(17-1, 99, 20000-99, 136, lower.tail=F)
hsa04640	hsa05168	4.08067e-12		99	498	19		phyper(19-1, 99, 20000-99, 498, lower.tail=F)
hsa04640	hsa04217	0.0444714		99	159	3		phyper(3-1, 99, 20000-99, 159, lower.tail=F)
hsa04640	hsa04145	3.79907e-28		99	152	23		phyper(23-1, 99, 20000-99, 152, lower.tail=F)
hsa04640	hsa05150	3.45683e-22		99	96	17		phyper(17-1, 99, 20000-99, 96, lower.tail=F)
hsa04612	hsa05323	2.37286e-24		78	93	17		phyper(17-1, 78, 20000-78, 93, lower.tail=F)
hsa04612	hsa04620	0.334652		78	104	1		phyper(1-1, 78, 20000-78, 104, lower.tail=F)
hsa04612	hsa05322	1.01592e-19		78	136	16		phyper(16-1, 78, 20000-78, 136, lower.tail=F)
hsa04612	hsa05168	9.37627e-27		78	498	29		phyper(29-1, 78, 20000-78, 498, lower.tail=F)
hsa04612	hsa04217	0.00347611		78	159	4		phyper(4-1, 78, 20000-78, 159, lower.tail=F)
hsa04612	hsa04145	2.12251e-36		78	152	26		phyper(26-1, 78, 20000-78, 152, lower.tail=F)
hsa04612	hsa05150	1.02411e-18		78	96	14		phyper(14-1, 78, 20000-78, 96, lower.tail=F)
hsa05323	hsa04620	1.0784e-18		93	104	15		phyper(15-1, 93, 20000-93, 104, lower.tail=F)
hsa05323	hsa05322	7.36366e-25		93	136	20		phyper(20-1, 93, 20000-93, 136, lower.tail=F)
hsa05323	hsa05168	9.6864e-15		93	498	21		phyper(21-1, 93, 20000-93, 498, lower.tail=F)
hsa05323	hsa04217	0.000882606		93	159	5		phyper(5-1, 93, 20000-93, 159, lower.tail=F)
hsa05323	hsa04145	5.20236e-68		93	152	43		phyper(43-1, 93, 20000-93, 152, lower.tail=F)
hsa05323	hsa05150	1.85607e-24		93	96	18		phyper(18-1, 93, 20000-93, 96, lower.tail=F)
hsa04620	hsa05322	0.005567		104	136	4		phyper(4-1, 104, 20000-104, 136, lower.tail=F)
hsa04620	hsa05168	2.70657e-62		104	498	56		phyper(56-1, 104, 20000-104, 498, lower.tail=F)
hsa04620	hsa04217	2.53114e-37		104	159	29		phyper(29-1, 104, 20000-104, 159, lower.tail=F)
hsa04620	hsa04145	0.00119304		104	152	5		phyper(5-1, 104, 20000-104, 152, lower.tail=F)
hsa04620	hsa05150	1		104	96	0		phyper(0-1, 104, 20000-104, 96, lower.tail=F)
hsa05322	hsa05168	8.09432e-09		136	498	18		phyper(18-1, 136, 20000-136, 498, lower.tail=F)
hsa05322	hsa04217	6.01497e-32		136	159	28		phyper(28-1, 136, 20000-136, 159, lower.tail=F)
hsa05322	hsa04145	8.85873e-22		136	152	21		phyper(21-1, 136, 20000-136, 152, lower.tail=F)
hsa05322	hsa05150	1.48471e-42		136	96	30		phyper(30-1, 136, 20000-136, 96, lower.tail=F)
hsa05168	hsa04217	1.84204e-32		498	159	43		phyper(43-1, 498, 20000-498, 159, lower.tail=F)
hsa05168	hsa04145	8.8978e-16		498	152	27		phyper(27-1, 498, 20000-498, 152, lower.tail=F)
hsa05168	hsa05150	1.82191e-09		498	96	16		phyper(16-1, 498, 20000-498, 96, lower.tail=F)
hsa04217	hsa04145	0.340982		159	152	2		phyper(2-1, 159, 20000-159, 152, lower.tail=F)
hsa04217	hsa05150	1		159	96	0		phyper(0-1, 159, 20000-159, 96, lower.tail=F)
hsa04145	hsa05150	1.85008e-35		152	96	27		phyper(27-1, 152, 20000-152, 96, lower.tail=F)

## Sheet: S4
S4. Common susceptibility genes
ADCY3	BAK1	BCL10	CAMK2G	CBLB	CD226	CD28	CD40	CD5	CD58	CD6	CD86	CDH3	CSF2RB	CXCR4
CYP27B1	ETS1	GATA3	GRB2	HLA-B	HLA-DPA1	HLA-DPB1	HLA-DQA1	HLA-DQA2	HLA-DQB1	HLA-DRA	HLA-DRB1	HLA-DRB5	IFI30	IFNGR2
IL12A	IL12B	IL20RA	IL22RA2	IL2RA	IL7R	IRF5	JAK1	LCK	LTBR	MAF	MALT1	MAP3K14	MAPK1	MAPK3
MYC	NCF4	RNASEL	RUNX3	SLAMF1	SOCS1	STAT3	STAT4	TNFAIP3	TNFRSF1A	TNFSF14	TRAF3	TYK2	VCAM1	ZNF746

## Sheet: S5
S5. GO annotation of common susceptibility genes
Category	Term	Count	%	PValue	Genes	List Total	Pop Hits	Pop Total	Fold Enrichment	Bonferroni	Benjamini	FDR
GOTERM_BP_DIRECT	GO:0060333~interferon-gamma-mediated signaling pathway	15	25	1.69843e-21	HLA-DRB5, VCAM1, IFNGR2, HLA-B, IFI30, HLA-DPB1, HLA-DRA, IRF5, HLA-DQA2, CAMK2G, HLA-DQA1, HLA-DRB1, JAK1, HLA-DPA1, HLA-DQB1	60	71	16792	59.1268	1.34346e-18	1.34346e-18	1.24325e-18
GOTERM_BP_DIRECT	GO:0031295~T cell costimulation	15	25	7.08808e-21	CD86, HLA-DRB5, TNFSF14, CD5, LCK, HLA-DPB1, CD28, HLA-DRA, GRB2, HLA-DQA2, MAP3K14, HLA-DQA1, HLA-DRB1, HLA-DPA1, HLA-DQB1	60	78	16792	53.8205	5.60667e-18	2.80333e-18	2.59424e-18
GOTERM_BP_DIRECT	GO:0006955~immune response	20	33.3333	1.35882e-16	CD86, HLA-DRB5, CD40, TNFSF14, NCF4, HLA-B, ETS1, TNFRSF1A, IL2RA, HLA-DPB1, HLA-DRA, IL12A, LTBR, IL7R, HLA-DQA2, MAP3K14, HLA-DQA1, HLA-DRB1, HLA-DPA1, HLA-DQB1	60	421	16792	13.2953	8.78186e-14	3.58275e-14	3.31552e-14
GOTERM_BP_DIRECT	GO:0050852~T cell receptor signaling pathway	14	23.3333	3.26635e-15	HLA-DRB5, GATA3, BCL10, MALT1, LCK, HLA-DPB1, CD28, HLA-DRA, MAPK1, HLA-DQA2, HLA-DQA1, HLA-DRB1, HLA-DPA1, HLA-DQB1	60	148	16792	26.4739	2.54674e-12	6.45921e-13	5.97742e-13
GOTERM_BP_DIRECT	GO:0002504~antigen processing and presentation of peptide or polysaccharide antigen via MHC class II	8	13.3333	8.6551e-14	HLA-DRB5, HLA-DPB1, HLA-DRA, HLA-DQA2, HLA-DRB1, HLA-DQA1, HLA-DPA1, HLA-DQB1	60	17	16792	131.702	6.84985e-11	1.36924e-11	1.26711e-11
GOTERM_BP_DIRECT	GO:0019882~antigen processing and presentation	9	15	1.51896e-11	HLA-DRB5, HLA-B, HLA-DPB1, HLA-DRA, HLA-DQA2, HLA-DRB1, HLA-DQA1, HLA-DPA1, HLA-DQB1	60	55	16792	45.7964	1.20149e-08	2.00249e-09	1.85313e-09
GOTERM_BP_DIRECT	GO:0019886~antigen processing and presentation of exogenous peptide antigen via MHC class II	9	15	1.0505e-09	HLA-DRB5, HLA-DPB1, HLA-DRA, IFI30, HLA-DQA2, HLA-DRB1, HLA-DQA1, HLA-DPA1, HLA-DQB1	60	92	16792	27.3783	8.30949e-07	1.18707e-07	1.09853e-07
GOTERM_BP_DIRECT	GO:0071260~cellular response to mechanical stimulus	8	13.3333	5.1115e-09	CD40, TNFSF14, BAK1, BCL10, LTBR, MAP3K14, MAPK3, TNFRSF1A	60	71	16792	31.5343	4.04319e-06	5.05399e-07	4.67702e-07
GOTERM_BP_DIRECT	GO:0042102~positive regulation of T cell proliferation	7	11.6667	6.26399e-08	VCAM1, CD6, HLA-DPB1, CD28, IL12B, IL12A, HLA-DPA1	60	60	16792	32.6511	4.95469e-05	5.50535e-06	5.09471e-06
GOTERM_BP_DIRECT	GO:0019221~cytokine-mediated signaling pathway	8	13.3333	3.64428e-07	SOCS1, STAT3, STAT4, IL20RA, IL12B, IRF5, IL22RA2, TNFRSF1A	60	131	16792	17.0911	0.000288221	2.88263e-05	2.66762e-05
GOTERM_BP_DIRECT	GO:0050870~positive regulation of T cell activation	5	8.33333	4.05377e-07	LCK, HLA-DPB1, BCL10, MALT1, HLA-DPA1	60	18	16792	77.7407	0.000320602	2.91503e-05	2.6976e-05
GOTERM_BP_DIRECT	GO:0016032~viral process	10	16.6667	9.18415e-07	VCAM1, LCK, STAT3, HLA-B, HLA-DRA, MAPK1, GRB2, LTBR, MAPK3, TNFRSF1A	60	299	16792	9.36009	0.000726203	6.05389e-05	5.60233e-05
GOTERM_BP_DIRECT	GO:0032496~response to lipopolysaccharide	8	13.3333	1.66003e-06	CYP27B1, CD40, VCAM1, CD6, IL12A, CSF2RB, LTBR, TNFRSF1A	60	164	16792	13.652	0.00131222	0.000101006	9.34722e-05
GOTERM_BP_DIRECT	GO:0000165~MAPK cascade	9	15	3.51784e-06	MYC, IL2RA, MAPK1, GRB2, CSF2RB, CAMK2G, MAP3K14, JAK1, MAPK3	60	262	16792	9.61374	0.00277875	0.000198758	0.000183933
GOTERM_BP_DIRECT	GO:0014066~regulation of phosphatidylinositol 3-kinase signaling	6	10	7.81531e-06	CD86, LCK, CD28, MAPK1, GRB2, MAPK3	60	78	16792	21.5282	0.00616286	0.000411372	0.000380688
GOTERM_BP_DIRECT	GO:0050728~negative regulation of inflammatory response	6	10	8.32105e-06	IL2RA, TNFAIP3, GATA3, ETS1, IL22RA2, TNFRSF1A	60	79	16792	21.2557	0.00656036	0.000411372	0.000380688
GOTERM_BP_DIRECT	GO:0045087~innate immune response	10	16.6667	1.75926e-05	CD6, TRAF3, LCK, HLA-B, TYK2, GATA3, BCL10, MALT1, JAK1, SLAMF1	60	430	16792	6.50853	0.0138195	0.000818575	0.000757519
GOTERM_BP_DIRECT	GO:0032729~positive regulation of interferon-gamma production	5	8.33333	2.0089e-05	HLA-DPB1, IL12B, IL12A, CD226, HLA-DPA1	60	46	16792	30.4203	0.015765	0.000882802	0.000816954
GOTERM_BP_DIRECT	GO:0033209~tumor necrosis factor-mediated signaling pathway	6	10	5.81936e-05	CD40, TNFSF14, TRAF3, LTBR, MAP3K14, TNFRSF1A	60	118	16792	14.2305	0.0449891	0.00242269	0.00224199
GOTERM_BP_DIRECT	GO:0060337~type I interferon signaling pathway	5	8.33333	7.46206e-05	RNASEL, HLA-B, IRF5, TYK2, JAK1	60	64	16792	21.8646	0.0573188	0.00295124	0.00273111
GOTERM_BP_DIRECT	GO:0042104~positive regulation of activated T cell proliferation	4	6.66667	0.000113496	CD86, IL2RA, IL12B, SLAMF1	60	27	16792	41.4617	0.085868	0.00427501	0.00395614
GOTERM_BP_DIRECT	GO:0002381~immunoglobulin production involved in immunoglobulin mediated immune response	3	5	0.000120545	HLA-DRB5, HLA-DRB1, HLA-DQB1	60	5	16792	167.92	0.0909516	0.00433414	0.00401086
GOTERM_BP_DIRECT	GO:0045944~positive regulation of transcription from RNA polymerase II promoter	13	21.6667	0.000128977	RNASEL, CD40, STAT3, GATA3, ETS1, TNFRSF1A, MAF, MYC, CD28, ZNF746, STAT4, IRF5, MAPK3	60	981	16792	3.70873	0.0969949	0.00443568	0.00410482
GOTERM_BP_DIRECT	GO:0009620~response to fungus	3	5	0.000180409	BAK1, BCL10, MALT1	60	6	16792	139.933	0.133	0.00594597	0.00550247
GOTERM_BP_DIRECT	GO:0043123~positive regulation of I-kappaB kinase/NF-kappaB signaling	6	10	0.000251026	CD40, BCL10, LTBR, MAP3K14, MALT1, TNFRSF1A	60	161	16792	10.4298	0.180111	0.0073827	0.00683203
GOTERM_BP_DIRECT	GO:0002860~positive regulation of natural killer cell mediated cytotoxicity directed against tumor cell target	3	5	0.000252001	IL12B, IL12A, CD226	60	7	16792	119.943	0.180743	0.0073827	0.00683203
GOTERM_BP_DIRECT	GO:0002455~humoral immune response mediated by circulating immunoglobulin	3	5	0.000252001	HLA-DRB5, HLA-DRB1, HLA-DQB1	60	7	16792	119.943	0.180743	0.0073827	0.00683203
GOTERM_BP_DIRECT	GO:0038083~peptidyl-tyrosine autophosphorylation	4	6.66667	0.000371126	LCK, TYK2, JAK1, MAPK3	60	40	16792	27.9867	0.254436	0.0104843	0.00970229
GOTERM_BP_DIRECT	GO:0045893~positive regulation of transcription, DNA-templated	9	15	0.00041545	CD86, MYC, STAT3, MAPK1, GATA3, BCL10, RUNX3, ETS1, MAPK3	60	515	16792	4.89087	0.280133	0.0113317	0.0104865
GOTERM_BP_DIRECT	GO:0002237~response to molecule of bacterial origin	3	5	0.000430051	TNFAIP3, BCL10, MALT1	60	9	16792	93.2889	0.288403	0.011339	0.0104933
GOTERM_BP_DIRECT	GO:0042127~regulation of cell proliferation	6	10	0.000475527	CD40, LCK, TYK2, LTBR, JAK1, TNFRSF1A	60	185	16792	9.07676	0.313557	0.0121336	0.0112286
GOTERM_BP_DIRECT	GO:0045471~response to ethanol	5	8.33333	0.000504411	VCAM1, MYC, STAT3, GATA3, BAK1	60	105	16792	13.327	0.329069	0.0124684	0.0115384
GOTERM_BP_DIRECT	GO:0007165~signal transduction	13	21.6667	0.000606402	TNFSF14, STAT3, ADCY3, CBLB, CSF2RB, GATA3, TNFRSF1A, TRAF3, MAPK1, CD226, LTBR, IL7R, SLAMF1	60	1161	16792	3.13374	0.381099	0.0145353	0.0134511
GOTERM_BP_DIRECT	GO:0071222~cellular response to lipopolysaccharide	5	8.33333	0.000665396	CD86, CD40, TNFAIP3, IL12B, IL12A	60	113	16792	12.3835	0.409333	0.0152421	0.0141052
GOTERM_BP_DIRECT	GO:0042493~response to drug	7	11.6667	0.000674429	CD86, CDH3, LCK, MYC, STAT3, GATA3, BAK1	60	304	16792	6.4443	0.413541	0.0152421	0.0141052
GOTERM_BP_DIRECT	GO:0006915~apoptotic process	9	15	0.000782308	TNFSF14, TRAF3, IL2RA, TNFAIP3, MAPK1, CXCR4, BCL10, LTBR, MAPK3	60	567	16792	4.44233	0.461543	0.0167413	0.0154926
GOTERM_BP_DIRECT	GO:0042088~T-helper 1 type immune response	3	5	0.000783096	HLA-DRB5, IL12B, HLA-DRB1	60	12	16792	69.9667	0.461879	0.0167413	0.0154926
GOTERM_BP_DIRECT	GO:0016045~detection of bacterium	3	5	0.000923388	HLA-DRB5, HLA-B, HLA-DRB1	60	13	16792	64.5846	0.518446	0.01826	0.016898
GOTERM_BP_DIRECT	GO:0001916~positive regulation of T cell mediated cytotoxicity	3	5	0.000923388	HLA-B, IL12B, IL12A	60	13	16792	64.5846	0.518446	0.01826	0.016898
GOTERM_BP_DIRECT	GO:0060334~regulation of interferon-gamma-mediated signaling pathway	3	5	0.000923388	SOCS1, IFNGR2, JAK1	60	13	16792	64.5846	0.518446	0.01826	0.016898
GOTERM_BP_DIRECT	GO:0071346~cellular response to interferon-gamma	4	6.66667	0.00105353	MYC, IL12B, CD58, HLA-DPA1	60	57	16792	19.6398	0.565597	0.0203255	0.0188094
GOTERM_BP_DIRECT	GO:0051259~protein oligomerization	4	6.66667	0.00110824	TNFAIP3, BCL10, CAMK2G, MALT1	60	58	16792	19.3011	0.584013	0.0208718	0.019315
GOTERM_BP_DIRECT	GO:0045582~positive regulation of T cell differentiation	3	5	0.00123742	IL2RA, IL12A, GATA3	60	15	16792	55.9733	0.624465	0.0217511	0.0201287
GOTERM_BP_DIRECT	GO:0002437~inflammatory response to antigenic stimulus	3	5	0.00123742	HLA-DRB5, IL2RA, HLA-DRB1	60	15	16792	55.9733	0.624465	0.0217511	0.0201287
GOTERM_BP_DIRECT	GO:0060397~JAK-STAT cascade involved in growth hormone signaling pathway	3	5	0.00123742	STAT3, MAPK1, MAPK3	60	15	16792	55.9733	0.624465	0.0217511	0.0201287
GOTERM_BP_DIRECT	GO:0097190~apoptotic signaling pathway	4	6.66667	0.00198752	CD40, CD5, CD28, BAK1	60	71	16792	15.7671	0.792722	0.0336108	0.0311038
GOTERM_BP_DIRECT	GO:0042832~defense response to protozoan	3	5	0.0019971	CD40, IL12B, IL12A	60	19	16792	44.1895	0.79429	0.0336108	0.0311038
GOTERM_BP_DIRECT	GO:0051607~defense response to virus	5	8.33333	0.00268755	CD86, RNASEL, CD40, IL12B, IRF5	60	165	16792	8.48081	0.88101	0.0433847	0.0401487
GOTERM_BP_DIRECT	GO:0007568~aging	5	8.33333	0.00268755	CD86, VCAM1, STAT3, GRB2, BAK1	60	165	16792	8.48081	0.88101	0.0433847	0.0401487
GOTERM_BP_DIRECT	GO:0032735~positive regulation of interleukin-12 production	3	5	0.0034566	CD40, IL12B, IRF5	60	25	16792	33.584	0.935359	0.0546834	0.0506047
GOTERM_BP_DIRECT	GO:0038095~Fc-epsilon receptor signaling pathway	5	8.33333	0.00352874	MAPK1, GRB2, BCL10, MALT1, MAPK3	60	178	16792	7.86142	0.938957	0.0547301	0.0506478
GOTERM_BP_DIRECT	GO:0032689~negative regulation of interferon-gamma production	3	5	0.00432598	HLA-DRB5, GATA3, HLA-DRB1	60	28	16792	29.9857	0.96759	0.0657102	0.060809
GOTERM_BP_DIRECT	GO:0046854~phosphatidylinositol phosphorylation	4	6.66667	0.00440283	CD86, LCK, CD28, GRB2	60	94	16792	11.9092	0.969509	0.0657102	0.060809
GOTERM_BP_DIRECT	GO:0048662~negative regulation of smooth muscle cell proliferation	3	5	0.00463598	TNFAIP3, IL12B, IL12A	60	29	16792	28.9517	0.974665	0.0666738	0.0617006
GOTERM_BP_DIRECT	GO:0051973~positive regulation of telomerase activity	3	5	0.00463598	MYC, MAPK1, MAPK3	60	29	16792	28.9517	0.974665	0.0666738	0.0617006
GOTERM_BP_DIRECT	GO:0006468~protein phosphorylation	7	11.6667	0.00518373	RNASEL, LCK, MAPK1, TYK2, RUNX3, JAK1, MAPK3	60	456	16792	4.2962	0.983608	0.0732201	0.0677587
GOTERM_BP_DIRECT	GO:0010332~response to gamma radiation	3	5	0.00528583	MYC, GATA3, BAK1	60	31	16792	27.0839	0.984887	0.0733525	0.0678812
GOTERM_BP_DIRECT	GO:0007259~JAK-STAT cascade	3	5	0.00562555	SOCS1, STAT3, STAT4	60	32	16792	26.2375	0.988465	0.0754205	0.0697949
GOTERM_BP_DIRECT	GO:0031663~lipopolysaccharide-mediated signaling pathway	3	5	0.00562555	CD6, MAPK1, MAPK3	60	32	16792	26.2375	0.988465	0.0754205	0.0697949
GOTERM_BP_DIRECT	GO:0048015~phosphatidylinositol-mediated signaling	4	6.66667	0.0061513	CD86, LCK, CD28, GRB2	60	106	16792	10.561	0.992408	0.0810947	0.0750459
GOTERM_BP_DIRECT	GO:0042981~regulation of apoptotic process	5	8.33333	0.00664542	TRAF3, BCL10, ETS1, MALT1, TNFRSF1A	60	213	16792	6.56964	0.994877	0.0861726	0.079745
GOTERM_BP_DIRECT	GO:0009615~response to virus	4	6.66667	0.00681378	IFNGR2, CXCR4, IL12A, GATA3	60	110	16792	10.177	0.99552	0.0867013	0.0802343
GOTERM_BP_DIRECT	GO:0002506~polysaccharide assembly with MHC class II protein complex	2	3.33333	0.00701502	HLA-DRA, HLA-DRB1	60	2	16792	279.867	0.996184	0.0867013	0.0802343
GOTERM_BP_DIRECT	GO:2000349~negative regulation of CD40 signaling pathway	2	3.33333	0.00701502	TNFAIP3, SLAMF1	60	2	16792	279.867	0.996184	0.0867013	0.0802343
GOTERM_BP_DIRECT	GO:0045786~negative regulation of cell cycle	3	5	0.00746922	GATA3, RUNX3, ETS1	60	37	16792	22.6919	0.997342	0.0895175	0.0828405
GOTERM_BP_DIRECT	GO:0042130~negative regulation of T cell proliferation	3	5	0.00746922	HLA-DRB5, IL2RA, HLA-DRB1	60	37	16792	22.6919	0.997342	0.0895175	0.0828405
GOTERM_BP_DIRECT	GO:0030168~platelet activation	4	6.66667	0.00769949	CD40, LCK, MAPK1, MAPK3	60	115	16792	9.73449	0.997788	0.0909	0.0841198
GOTERM_BP_DIRECT	GO:0048538~thymus development	3	5	0.00999168	MAPK1, GATA3, MAPK3	60	43	16792	19.5256	0.999645	0.112622	0.104222
GOTERM_BP_DIRECT	GO:0061308~cardiac neural crest cell development involved in heart development	2	3.33333	0.0105044	MAPK1, MAPK3	60	3	16792	186.578	0.999764	0.112622	0.104222
GOTERM_BP_DIRECT	GO:2001179~regulation of interleukin-10 secretion	2	3.33333	0.0105044	HLA-DRB5, HLA-DRB1	60	3	16792	186.578	0.999764	0.112622	0.104222
GOTERM_BP_DIRECT	GO:0032946~positive regulation of mononuclear cell proliferation	2	3.33333	0.0105044	IL12B, IL12A	60	3	16792	186.578	0.999764	0.112622	0.104222
GOTERM_BP_DIRECT	GO:0000189~MAPK import into nucleus	2	3.33333	0.0105044	MAPK1, MAPK3	60	3	16792	186.578	0.999764	0.112622	0.104222
GOTERM_BP_DIRECT	GO:0044346~fibroblast apoptotic process	2	3.33333	0.0105044	MYC, BAK1	60	3	16792	186.578	0.999764	0.112622	0.104222
GOTERM_BP_DIRECT	GO:0006954~inflammatory response	6	10	0.0105361	CD40, IL2RA, TNFAIP3, CXCR4, LTBR, TNFRSF1A	60	379	16792	4.43061	0.99977	0.112622	0.104222
GOTERM_BP_DIRECT	GO:0007157~heterophilic cell-cell adhesion via plasma membrane cell adhesion molecules	3	5	0.0133436	VCAM1, CD6, CD226	60	50	16792	16.792	0.999976	0.134872	0.124812
GOTERM_BP_DIRECT	GO:0010628~positive regulation of gene expression	5	8.33333	0.0134768	CDH3, MYC, STAT3, CD28, IL7R	60	262	16792	5.34097	0.999978	0.134872	0.124812
GOTERM_BP_DIRECT	GO:0042510~regulation of tyrosine phosphorylation of Stat1 protein	2	3.33333	0.0139817	SOCS1, IL12B	60	4	16792	139.933	0.999985	0.134872	0.124812
GOTERM_BP_DIRECT	GO:0032673~regulation of interleukin-4 production	2	3.33333	0.0139817	HLA-DRB5, HLA-DRB1	60	4	16792	139.933	0.999985	0.134872	0.124812
GOTERM_BP_DIRECT	GO:0070849~response to epidermal growth factor	2	3.33333	0.0139817	MAPK1, MAPK3	60	4	16792	139.933	0.999985	0.134872	0.124812
GOTERM_BP_DIRECT	GO:0090170~regulation of Golgi inheritance	2	3.33333	0.0139817	MAPK1, MAPK3	60	4	16792	139.933	0.999985	0.134872	0.124812
GOTERM_BP_DIRECT	GO:0042520~positive regulation of tyrosine phosphorylation of Stat4 protein	2	3.33333	0.0139817	IL12B, IL12A	60	4	16792	139.933	0.999985	0.134872	0.124812
GOTERM_BP_DIRECT	GO:0038110~interleukin-2-mediated signaling pathway	2	3.33333	0.0139817	IL2RA, JAK1	60	4	16792	139.933	0.999985	0.134872	0.124812
GOTERM_BP_DIRECT	GO:0019233~sensory perception of pain	3	5	0.0143792	IL12B, MAPK1, MAPK3	60	52	16792	16.1462	0.999989	0.137036	0.126814
GOTERM_BP_DIRECT	GO:0045727~positive regulation of translation	3	5	0.0149097	CD28, MAPK1, MAPK3	60	53	16792	15.8415	0.999993	0.1404	0.129927
GOTERM_BP_DIRECT	GO:0007166~cell surface receptor signaling pathway	5	8.33333	0.0156461	IFNGR2, IL2RA, CD28, CBLB, IL7R	60	274	16792	5.10706	0.999996	0.1456	0.13474
GOTERM_BP_DIRECT	GO:0072584~caveolin-mediated endocytosis	2	3.33333	0.0174469	MAPK1, MAPK3	60	5	16792	111.947	0.999999	0.155062	0.143496
GOTERM_BP_DIRECT	GO:0051135~positive regulation of NK T cell activation	2	3.33333	0.0174469	IL12B, IL12A	60	5	16792	111.947	0.999999	0.155062	0.143496
GOTERM_BP_DIRECT	GO:0002503~peptide antigen assembly with MHC class II protein complex	2	3.33333	0.0174469	HLA-DRA, HLA-DRB1	60	5	16792	111.947	0.999999	0.155062	0.143496
GOTERM_BP_DIRECT	GO:0032816~positive regulation of natural killer cell activation	2	3.33333	0.0174469	IL12B, IL12A	60	5	16792	111.947	0.999999	0.155062	0.143496
GOTERM_BP_DIRECT	GO:0007411~axon guidance	4	6.66667	0.0183947	MAPK1, GRB2, GATA3, MAPK3	60	159	16792	7.04067	1	0.161669	0.14961
GOTERM_BP_DIRECT	GO:0007249~I-kappaB kinase/NF-kappaB signaling	3	5	0.0188536	BCL10, MAP3K14, TNFRSF1A	60	60	16792	13.9933	1	0.163882	0.151658
GOTERM_BP_DIRECT	GO:2001171~positive regulation of ATP biosynthetic process	2	3.33333	0.0209002	MYC, STAT3	60	6	16792	93.2889	1	0.175873	0.162755
GOTERM_BP_DIRECT	GO:0060440~trachea formation	2	3.33333	0.0209002	MAPK1, MAPK3	60	6	16792	93.2889	1	0.175873	0.162755
GOTERM_BP_DIRECT	GO:0050856~regulation of T cell receptor signaling pathway	2	3.33333	0.0209002	BCL10, MALT1	60	6	16792	93.2889	1	0.175873	0.162755
GOTERM_BP_DIRECT	GO:0043627~response to estrogen	3	5	0.0219097	CYP27B1, MAPK1, GATA3	60	65	16792	12.9169	1	0.182427	0.16882
GOTERM_BP_DIRECT	GO:0016477~cell migration	4	6.66667	0.0225875	IL12B, IL12A, TYK2, JAK1	60	172	16792	6.50853	1	0.186112	0.17223
GOTERM_BP_DIRECT	GO:0006952~defense response	3	5	0.023186	HLA-B, GATA3, MALT1	60	67	16792	12.5313	1	0.189073	0.17497
GOTERM_BP_DIRECT	GO:0008284~positive regulation of cell proliferation	6	10	0.0236479	CD86, MYC, STAT3, MAPK1, ETS1, SLAMF1	60	466	16792	3.60343	1	0.190636	0.176416
GOTERM_BP_DIRECT	GO:0050671~positive regulation of lymphocyte proliferation	2	3.33333	0.0243416	IL12B, IL12A	60	7	16792	79.9619	1	0.190636	0.176416
GOTERM_BP_DIRECT	GO:0001783~B cell apoptotic process	2	3.33333	0.0243416	BAK1, BCL10	60	7	16792	79.9619	1	0.190636	0.176416
GOTERM_BP_DIRECT	GO:0042035~regulation of cytokine biosynthetic process	2	3.33333	0.0243416	IL12B, GATA3	60	7	16792	79.9619	1	0.190636	0.176416
GOTERM_BP_DIRECT	GO:0050776~regulation of immune response	4	6.66667	0.0246843	CD40, VCAM1, HLA-B, CD226	60	178	16792	6.28914	1	0.191424	0.177146
GOTERM_BP_DIRECT	GO:0050729~positive regulation of inflammatory response	3	5	0.0271929	IL12B, ETS1, TNFRSF1A	60	73	16792	11.5014	1	0.207235	0.191778
GOTERM_BP_DIRECT	GO:0048304~positive regulation of isotype switching to IgG isotypes	2	3.33333	0.0277711	CD40, CD28	60	8	16792	69.9667	1	0.207235	0.191778
GOTERM_BP_DIRECT	GO:0032872~regulation of stress-activated MAPK cascade	2	3.33333	0.0277711	MAPK1, MAPK3	60	8	16792	69.9667	1	0.207235	0.191778
GOTERM_BP_DIRECT	GO:2000641~regulation of early endosome to late endosome transport	2	3.33333	0.0277711	MAPK1, MAPK3	60	8	16792	69.9667	1	0.207235	0.191778
GOTERM_BP_DIRECT	GO:1900034~regulation of cellular response to heat	3	5	0.0285864	MAPK1, CAMK2G, MAPK3	60	75	16792	11.1947	1	0.211326	0.195563
GOTERM_BP_DIRECT	GO:0042473~outer ear morphogenesis	2	3.33333	0.0311887	MAPK1, MAPK3	60	9	16792	62.1926	1	0.222255	0.205677
GOTERM_BP_DIRECT	GO:0010224~response to UV-B	2	3.33333	0.0311887	IL12B, IL12A	60	9	16792	62.1926	1	0.222255	0.205677
GOTERM_BP_DIRECT	GO:0034393~positive regulation of smooth muscle cell apoptotic process	2	3.33333	0.0311887	IL12B, IL12A	60	9	16792	62.1926	1	0.222255	0.205677
GOTERM_BP_DIRECT	GO:0060020~Bergmann glial cell differentiation	2	3.33333	0.0311887	MAPK1, MAPK3	60	9	16792	62.1926	1	0.222255	0.205677
GOTERM_BP_DIRECT	GO:0008543~fibroblast growth factor receptor signaling pathway	3	5	0.0336826	MAPK1, GRB2, MAPK3	60	82	16792	10.239	1	0.237884	0.22014
GOTERM_BP_DIRECT	GO:0046902~regulation of mitochondrial membrane permeability	2	3.33333	0.0345945	STAT3, BAK1	60	10	16792	55.9733	1	0.240038	0.222133
GOTERM_BP_DIRECT	GO:0019953~sexual reproduction	2	3.33333	0.0345945	STAT3, IL12B	60	10	16792	55.9733	1	0.240038	0.222133
GOTERM_BP_DIRECT	GO:0032703~negative regulation of interleukin-2 production	2	3.33333	0.0379886	TNFAIP3, GATA3	60	11	16792	50.8848	1	0.250408	0.23173
GOTERM_BP_DIRECT	GO:0042511~positive regulation of tyrosine phosphorylation of Stat1 protein	2	3.33333	0.0379886	CD40, TNFRSF1A	60	11	16792	50.8848	1	0.250408	0.23173
GOTERM_BP_DIRECT	GO:0048646~anatomical structure formation involved in morphogenesis	2	3.33333	0.0379886	GRB2, GATA3	60	11	16792	50.8848	1	0.250408	0.23173
GOTERM_BP_DIRECT	GO:0030278~regulation of ossification	2	3.33333	0.0379886	MAPK1, MAPK3	60	11	16792	50.8848	1	0.250408	0.23173
GOTERM_BP_DIRECT	GO:0032495~response to muramyl dipeptide	2	3.33333	0.0379886	TNFAIP3, IRF5	60	11	16792	50.8848	1	0.250408	0.23173
GOTERM_BP_DIRECT	GO:0032700~negative regulation of interleukin-17 production	2	3.33333	0.0379886	IL12B, IL12A	60	11	16792	50.8848	1	0.250408	0.23173
GOTERM_BP_DIRECT	GO:0008283~cell proliferation	5	8.33333	0.0395672	CD5, MYC, IL2RA, STAT3, BAK1	60	366	16792	3.82332	1	0.258659	0.239365
GOTERM_BP_DIRECT	GO:0032355~response to estradiol	3	5	0.0407116	MYC, STAT3, ETS1	60	91	16792	9.22637	1	0.263958	0.24427
GOTERM_BP_DIRECT	GO:0045086~positive regulation of interleukin-2 biosynthetic process	2	3.33333	0.0413709	CD86, CD28	60	12	16792	46.6444	1	0.266052	0.246207
GOTERM_BP_DIRECT	GO:0060425~lung morphogenesis	2	3.33333	0.0447415	MAPK1, MAPK3	60	13	16792	43.0564	1	0.283718	0.262555
GOTERM_BP_DIRECT	GO:0007169~transmembrane receptor protein tyrosine kinase signaling pathway	3	5	0.0448353	LCK, TYK2, JAK1	60	96	16792	8.74583	1	0.283718	0.262555
GOTERM_BP_DIRECT	GO:0043547~positive regulation of GTPase activity	6	10	0.0479536	CD40, IL2RA, GRB2, CSF2RB, CAMK2G, JAK1	60	565	16792	2.97204	1	0.301042	0.278587
GOTERM_BP_DIRECT	GO:0016337~single organismal cell-cell adhesion	3	5	0.049107	VCAM1, CDH3, CD58	60	101	16792	8.31287	1	0.305855	0.283042
Category	Term	Count	%	PValue	Genes	List Total	Pop Hits	Pop Total	Fold Enrichment	Bonferroni	Benjamini	FDR
GOTERM_CC_DIRECT	GO:0071556~integral component of lumenal side of endoplasmic reticulum membrane	9	15	3.00063e-14	HLA-DRB5, HLA-B, HLA-DPB1, HLA-DRA, HLA-DQA2, HLA-DRB1, HLA-DQA1, HLA-DPA1, HLA-DQB1	60	29	18224	94.2621	3.05755e-12	3.06064e-12	2.3705e-12
GOTERM_CC_DIRECT	GO:0042613~MHC class II protein complex	8	13.3333	4.23507e-13	HLA-DRB5, HLA-DPB1, HLA-DRA, HLA-DQA2, HLA-DRB1, HLA-DQA1, HLA-DPA1, HLA-DQB1	60	22	18224	110.448	4.32021e-11	2.15988e-11	1.67285e-11
GOTERM_CC_DIRECT	GO:0012507~ER to Golgi transport vesicle membrane	9	15	4.96355e-12	HLA-DRB5, HLA-B, HLA-DPB1, HLA-DRA, HLA-DQA2, HLA-DRB1, HLA-DQA1, HLA-DPA1, HLA-DQB1	60	52	18224	52.5692	5.06286e-10	1.68761e-10	1.30707e-10
GOTERM_CC_DIRECT	GO:0030658~transport vesicle membrane	8	13.3333	3.01138e-11	HLA-DRB5, HLA-DPB1, HLA-DRA, HLA-DQA2, HLA-DRB1, HLA-DQA1, HLA-DPA1, HLA-DQB1	60	38	18224	63.9439	3.07161e-09	7.46296e-10	5.78014e-10
GOTERM_CC_DIRECT	GO:0030666~endocytic vesicle membrane	9	15	3.65831e-11	HLA-DRB5, HLA-DPB1, HLA-DRA, CAMK2G, HLA-DQA2, HLA-DRB1, HLA-DQA1, HLA-DPA1, HLA-DQB1	60	66	18224	41.4182	3.73148e-09	7.46296e-10	5.78014e-10
GOTERM_CC_DIRECT	GO:0030669~clathrin-coated endocytic vesicle membrane	8	13.3333	5.32441e-11	HLA-DRB5, HLA-DPB1, HLA-DRA, HLA-DQA2, HLA-DRB1, HLA-DQA1, HLA-DPA1, HLA-DQB1	60	41	18224	59.265	5.4309e-09	9.05149e-10	7.01047e-10
GOTERM_CC_DIRECT	GO:0005886~plasma membrane	36	60	1.33929e-09	CD86, CD40, IL20RA, CXCR4, ADCY3, CSF2RB, CBLB, BCL10, IFI30, MALT1, IL22RA2, CDH3, CD58, HLA-DQA2, CAMK2G, HLA-DQA1, HLA-DPA1, HLA-DRB5, VCAM1, TNFSF14, IFNGR2, STAT3, HLA-B, TNFRSF1A, CD5, LCK, IL2RA, HLA-DPB1, CD28, HLA-DRA, GRB2, CD226, LTBR, IL7R, HLA-DRB1, HLA-DQB1	60	4121	18224	2.65334	1.36607e-07	1.87254e-08	1.4503e-08
GOTERM_CC_DIRECT	GO:0009897~external side of plasma membrane	11	18.3333	1.46866e-09	CD86, HLA-DRB5, CD40, VCAM1, CD5, IL2RA, CD28, CD226, IL7R, HLA-DRB1, SLAMF1	60	213	18224	15.6858	1.49803e-07	1.87254e-08	1.4503e-08
GOTERM_CC_DIRECT	GO:0032588~trans-Golgi network membrane	8	13.3333	8.85218e-09	HLA-DRB5, HLA-DPB1, HLA-DRA, HLA-DQA2, HLA-DRB1, HLA-DQA1, HLA-DPA1, HLA-DQB1	60	83	18224	29.2755	9.02922e-07	1.00325e-07	7.77025e-08
GOTERM_CC_DIRECT	GO:0009986~cell surface	14	23.3333	1.42768e-08	CD86, CD40, VCAM1, HLA-B, CXCR4, TNFRSF1A, HLA-DPB1, CD28, HLA-DRA, CD226, CD58, HLA-DRB1, SLAMF1, HLA-DPA1	60	542	18224	7.84551	1.45624e-06	1.45624e-07	1.12787e-07
GOTERM_CC_DIRECT	GO:0005887~integral component of plasma membrane	17	28.3333	7.14295e-06	CD40, IFNGR2, HLA-B, ADCY3, CSF2RB, TNFRSF1A, CD6, CD5, CD28, HLA-DRA, CD226, CD58, LTBR, HLA-DQA2, HLA-DQA1, HLA-DRB1, HLA-DPA1	60	1415	18224	3.64909	0.000728318	6.62346e-05	5.12993e-05
GOTERM_CC_DIRECT	GO:0000139~Golgi membrane	11	18.3333	1.78854e-05	HLA-DRB5, IFNGR2, HLA-B, HLA-DPB1, HLA-DRA, HLA-DQA2, HLA-DRB1, HLA-DQA1, HLA-DPA1, TNFRSF1A, HLA-DQB1	60	591	18224	5.65324	0.00182266	0.000152026	0.000117745
GOTERM_CC_DIRECT	GO:0005765~lysosomal membrane	8	13.3333	2.81443e-05	HLA-DRB5, HLA-DPB1, HLA-DRA, HLA-DQA2, HLA-DRB1, HLA-DQA1, HLA-DPA1, HLA-DQB1	60	274	18224	8.86813	0.00286665	0.000220825	0.000171031
GOTERM_CC_DIRECT	GO:0001772~immunological synapse	4	6.66667	0.000179585	CD6, LCK, CD28, BCL10	60	34	18224	35.7333	0.0181525	0.0013084	0.00101337
GOTERM_CC_DIRECT	GO:0010008~endosome membrane	6	10	0.000328	NCF4, HLA-DPB1, HLA-DQA2, HLA-DQA1, HLA-DPA1, HLA-DQB1	60	185	18224	9.85081	0.0329079	0.0022304	0.00172747
GOTERM_CC_DIRECT	GO:0016020~membrane	18	30	0.000434277	HLA-DRB5, VCAM1, NCF4, HLA-B, ADCY3, TYK2, CDH3, CD6, CD5, HLA-DPB1, IL12B, CD58, IL7R, CAMK2G, HLA-DQA1, HLA-DRB1, JAK1, HLA-DQB1	60	2200	18224	2.48509	0.0433387	0.00276852	0.00214424
GOTERM_CC_DIRECT	GO:0005829~cytosol	22	36.6667	0.00112403	RNASEL, NCF4, STAT3, TNFAIP3, CBLB, TYK2, BCL10, MALT1, IL22RA2, SOCS1, TRAF3, LCK, MYC, CD28, MAPK1, GRB2, IRF5, BAK1, CAMK2G, MAP3K14, JAK1, MAPK3	60	3315	18224	2.01573	0.10838	0.00674416	0.00522342
GOTERM_CC_DIRECT	GO:0016021~integral component of membrane	29	48.3333	0.00138023	CD86, CD40, IL20RA, CXCR4, ADCY3, CSF2RB, IL22RA2, CDH3, BAK1, CD58, HLA-DQA2, HLA-DQA1, SLAMF1, HLA-DPA1, HLA-DRB5, VCAM1, TNFSF14, IFNGR2, HLA-B, TNFRSF1A, CD6, CD5, IL2RA, HLA-DPB1, HLA-DRA, CD226, IL7R, HLA-DRB1, HLA-DQB1	60	5163	18224	1.70604	0.131407	0.00782128	0.00605766
GOTERM_CC_DIRECT	GO:0045121~membrane raft	5	8.33333	0.0044424	LCK, CBLB, CD226, BCL10, TNFRSF1A	60	206	18224	7.37217	0.365002	0.0238487	0.018471
GOTERM_CC_DIRECT	GO:0005764~lysosome	5	8.33333	0.00615167	HLA-DRA, TNFAIP3, CXCR4, BCL10, IFI30	60	226	18224	6.71976	0.467093	0.0313735	0.0242991
GOTERM_CC_DIRECT	GO:0043514~interleukin-12 complex	2	3.33333	0.00646467	IL12B, IL12A	60	2	18224	303.733	0.483943	0.0313998	0.0243195
GOTERM_CC_DIRECT	GO:0032449~CBM complex	2	3.33333	0.00968159	BCL10, MALT1	60	3	18224	202.489	0.629289	0.0448874	0.0347657
GOTERM_CC_DIRECT	GO:0005737~cytoplasm	26	43.3333	0.0165656	CD40, TNFAIP3, CXCR4, ADCY3, CBLB, BCL10, IFI30, ETS1, MALT1, CYP27B1, SOCS1, CDH3, ZNF746, STAT4, IL12B, MAPK1, IL12A, JAK1, TNFSF14, STAT3, TYK2, RUNX3, MAF, GRB2, IRF5, MAP3K14	60	5222	18224	1.51227	0.818017	0.0734649	0.0568993
GOTERM_CC_DIRECT	GO:0031234~extrinsic component of cytoplasmic side of plasma membrane	3	5	0.0204724	LCK, TYK2, JAK1	60	68	18224	13.4	0.878744	0.0870076	0.0673882
GOTERM_CC_DIRECT	GO:0070062~extracellular exosome	16	26.6667	0.0313698	CD86, HLA-DRB5, CD40, VCAM1, HLA-B, CXCR4, TNFAIP3, TYK2, LCK, HLA-DRA, MAPK1, GRB2, CD58, HLA-DRB1, SLAMF1, MAPK3	60	2811	18224	1.72883	0.961264	0.127989	0.0991286
GOTERM_CC_DIRECT	GO:0035631~CD40 receptor complex	2	3.33333	0.0350509	CD40, TRAF3	60	11	18224	55.2242	0.973731	0.132415	0.102556
GOTERM_CC_DIRECT	GO:0042612~MHC class I protein complex	2	3.33333	0.0350509	HLA-B, HLA-DQB1	60	11	18224	55.2242	0.973731	0.132415	0.102556
GOTERM_CC_DIRECT	GO:0005769~early endosome	4	6.66667	0.0380592	VCAM1, MAPK1, CXCR4, MAPK3	60	229	18224	5.30539	0.980896	0.138644	0.107381
GOTERM_CC_DIRECT	GO:0031902~late endosome membrane	3	5	0.0424174	HLA-DRB5, HLA-DRA, HLA-DRB1	60	101	18224	9.02178	0.987978	0.149192	0.115551
GOTERM_CC_DIRECT	GO:0043234~protein complex	5	8.33333	0.0442826	MYC, MAPK1, BCL10, MALT1, MAPK3	60	412	18224	3.68608	0.990146	0.150561	0.116611
Category	Term	Count	%	PValue	Genes	List Total	Pop Hits	Pop Total	Fold Enrichment	Bonferroni	Benjamini	FDR
GOTERM_MF_DIRECT	GO:0042605~peptide antigen binding	8	13.3333	4.9302e-12	HLA-DRB5, HLA-B, HLA-DPB1, HLA-DRA, HLA-DRB1, HLA-DQA1, HLA-DPA1, HLA-DQB1	60	28	16881	80.3857	8.28268e-10	5.75763e-10	4.96938e-10
GOTERM_MF_DIRECT	GO:0032395~MHC class II receptor activity	7	11.6667	6.85432e-12	HLA-DPB1, HLA-DRA, HLA-DQA2, HLA-DRB1, HLA-DQA1, HLA-DPA1, HLA-DQB1	60	15	16881	131.297	1.15152e-09	5.75763e-10	4.96938e-10
GOTERM_MF_DIRECT	GO:0001784~phosphotyrosine binding	4	6.66667	1.13133e-05	MAPK1, CBLB, GRB2, MAPK3	60	13	16881	86.5692	0.00189884	0.000633544	0.000546809
GOTERM_MF_DIRECT	GO:0019903~protein phosphatase binding	5	8.33333	6.87283e-05	TRAF3, LCK, STAT3, GRB2, JAK1	60	63	16881	22.3294	0.0114803	0.00288659	0.0024914
GOTERM_MF_DIRECT	GO:0042802~identical protein binding	11	18.3333	0.000243292	LCK, STAT3, CD28, TNFAIP3, IL12B, MAPK1, GRB2, BAK1, BCL10, LTBR, ETS1	60	749	16881	4.13198	0.0400538	0.00746886	0.00644634
GOTERM_MF_DIRECT	GO:0004896~cytokine receptor activity	4	6.66667	0.000266745	IL20RA, IL12B, CSF2RB, IL7R	60	36	16881	31.2611	0.0438296	0.00746886	0.00644634
GOTERM_MF_DIRECT	GO:0019901~protein kinase binding	8	13.3333	0.000323903	SOCS1, TRAF3, LCK, STAT3, CD28, GRB2, CD226, BCL10	60	376	16881	5.98617	0.0529701	0.00777368	0.00670943
GOTERM_MF_DIRECT	GO:0031625~ubiquitin protein ligase binding	7	11.6667	0.000484857	CD40, TRAF3, ZNF746, CXCR4, BCL10, LTBR, JAK1	60	287	16881	6.8622	0.0782449	0.010182	0.00878803
GOTERM_MF_DIRECT	GO:0005088~Ras guanyl-nucleotide exchange factor activity	5	8.33333	0.00069692	IL2RA, GRB2, CSF2RB, CAMK2G, JAK1	60	115	16881	12.2326	0.110525	0.0121539	0.01049
GOTERM_MF_DIRECT	GO:0004871~signal transducer activity	6	10	0.000723449	CD40, TRAF3, STAT3, STAT4, CBLB, MALT1	60	204	16881	8.275	0.114483	0.0121539	0.01049
GOTERM_MF_DIRECT	GO:0004872~receptor activity	6	10	0.000954713	CD86, CD40, CD5, CD226, CSF2RB, SLAMF1	60	217	16881	7.77926	0.148255	0.0145811	0.0125849
GOTERM_MF_DIRECT	GO:0046934~phosphatidylinositol-4,5-bisphosphate 3-kinase activity	4	6.66667	0.00132478	CD86, LCK, CD28, GRB2	60	62	16881	18.1516	0.199653	0.0185469	0.0160077
GOTERM_MF_DIRECT	GO:0001618~virus receptor activity	4	6.66667	0.0018799	CD86, CXCR4, HLA-DRB1, SLAMF1	60	70	16881	16.0771	0.271029	0.0242941	0.0209682
GOTERM_MF_DIRECT	GO:0005515~protein binding	43	71.6667	0.00211456	CD86, RNASEL, CD40, NCF4, TNFAIP3, CXCR4, CSF2RB, CBLB, GATA3, BCL10, IFI30, ETS1, MALT1, SOCS1, MYC, ZNF746, STAT4, IL12B, MAPK1, IL12A, BAK1, CD58, CAMK2G, JAK1, MAPK3, SLAMF1, TNFSF14, STAT3, TYK2, RUNX3, TNFRSF1A, MAF, CD6, TRAF3, CD5, LCK, CD28, GRB2, IRF5, CD226, LTBR, IL7R, MAP3K14	60	8785	16881	1.37713	0.299262	0.0253747	0.0219008
GOTERM_MF_DIRECT	GO:0008134~transcription factor binding	6	10	0.0031037	MYC, STAT3, MAPK1, GATA3, BCL10, ETS1	60	284	16881	5.94401	0.406806	0.0331228	0.0285882
GOTERM_MF_DIRECT	GO:0005031~tumor necrosis factor-activated receptor activity	3	5	0.00315456	CD40, LTBR, TNFRSF1A	60	24	16881	35.1688	0.411867	0.0331228	0.0285882
GOTERM_MF_DIRECT	GO:0015026~coreceptor activity	3	5	0.00490546	CD86, CD28, CXCR4	60	30	16881	28.135	0.562267	0.0484775	0.0418407
GOTERM_MF_DIRECT	GO:0002020~protease binding	4	6.66667	0.00530193	CD28, TNFAIP3, BCL10, MALT1	60	101	16881	11.1426	0.590613	0.0494847	0.04271
GOTERM_MF_DIRECT	GO:0003823~antigen binding	4	6.66667	0.00559885	CD40, HLA-B, IL7R, SLAMF1	60	103	16881	10.9262	0.61064	0.0495056	0.0427281
GOTERM_MF_DIRECT	GO:0004715~non-membrane spanning protein tyrosine kinase activity	3	5	0.0112617	LCK, TYK2, JAK1	60	46	16881	18.3489	0.850834	0.0860858	0.0743002
GOTERM_MF_DIRECT	GO:0043621~protein self-association	3	5	0.0112617	TNFAIP3, BCL10, MALT1	60	46	16881	18.3489	0.850834	0.0860858	0.0743002
GOTERM_MF_DIRECT	GO:0004713~protein tyrosine kinase activity	4	6.66667	0.0112731	LCK, CSF2RB, TYK2, JAK1	60	133	16881	8.46165	0.851124	0.0860858	0.0743002
GOTERM_MF_DIRECT	GO:0046983~protein dimerization activity	4	6.66667	0.0155531	MYC, NCF4, STAT3, GATA3	60	150	16881	7.50267	0.92817	0.113605	0.0980522
GOTERM_MF_DIRECT	GO:0005131~growth hormone receptor binding	2	3.33333	0.0173556	TYK2, JAK1	60	5	16881	112.54	0.947205	0.116622	0.100656
GOTERM_MF_DIRECT	GO:0005143~interleukin-12 receptor binding	2	3.33333	0.0173556	IL12B, IL12A	60	5	16881	112.54	0.947205	0.116622	0.100656
GOTERM_MF_DIRECT	GO:0003700~transcription factor activity, sequence-specific DNA binding	9	15	0.0180486	MAF, MYC, STAT3, ZNF746, STAT4, IRF5, GATA3, RUNX3, ETS1	60	961	16881	2.63491	0.953106	0.116622	0.100656
GOTERM_MF_DIRECT	GO:0019209~kinase activator activity	2	3.33333	0.0242146	BCL10, MALT1	60	7	16881	80.3857	0.983725	0.150669	0.130041
GOTERM_MF_DIRECT	GO:0031730~CCR5 chemokine receptor binding	2	3.33333	0.0276264	STAT3, JAK1	60	8	16881	70.3375	0.990964	0.165759	0.143065
GOTERM_MF_DIRECT	GO:0043130~ubiquitin binding	3	5	0.0304333	TNFAIP3, CXCR4, BCL10	60	78	16881	10.8212	0.99444	0.176303	0.152167
GOTERM_MF_DIRECT	GO:0005102~receptor binding	5	8.33333	0.0347956	CD86, TNFSF14, HLA-B, CD58, JAK1	60	353	16881	3.98513	0.997394	0.194855	0.168179
GOTERM_MF_DIRECT	GO:0001228~transcriptional activator activity, RNA polymerase II transcription regulatory region sequence-specific binding	3	5	0.0435831	MAF, STAT3, GATA3	60	95	16881	8.88474	0.999439	0.236192	0.203857
GOTERM_MF_DIRECT	GO:0004707~MAP kinase activity	2	3.33333	0.0478526	MAPK1, MAPK3	60	14	16881	40.1929	0.999736	0.251226	0.216832

## Sheet: S6
S6. List of DEGs, fold change and the associated P values in CD4+ T and B cells in MS and SS
MS_CD4+ T cell				MS_B cell				SS_CD4+ T cell				SS_B cell
DEGs(714)	logFC	P.Value		DEGs(293)	logFC	P.Value		DEGs(2514)(after removing duplication)	logFC	P.Value		DEGs(7373)(after removing duplication)	logFC	P.Value
PDK4	0.27972	3.44e-05		ALS2CR12	0.436479	0.000220282		Central memory CD4+ T cell				Naive B cell
CATSPER1	0.519192	6.5e-05		TPST1	0.48679	0.000265105		FRMD4B	0.907881	0.000518087		HCK	1.32747	2.84726e-06
ST3GAL6	0.430112	0.000138386		SLC38A11	1.02702	0.000350519		ALOX12	1.15442	0.000543967		HRK	1.281	7.53224e-06
LOC340107	0.333197	0.000185975		TSGA10	0.342435	0.000401113		RP11-401P9.4	0.749288	0.000750654		CST7	1.1273	9.52488e-06
NID1	0.617136	0.000224214		IL4R	0.518309	0.000637088		EDA	0.855047	0.000982846		TNFRSF21	1.41733	1.16595e-05
FAM198B	0.485082	0.00022969		KPNA2	0.504816	0.000796941		LARS2	1.62203	0.0011242		GSTM1	1.23355	4.35108e-05
TOP2A	0.575512	0.000264873		SCN3A	0.542462	0.0010784		BEX1	1.21418	0.00140293		LOC729680	0.612373	6.52873e-05
XLOC_l2_007178	0.349194	0.000285299		AFF1	0.351877	0.00114863		CCDC79	0.64538	0.0014614		CILP	0.584405	7.12053e-05
CPVL	0.587267	0.000288807		NT5E	0.511441	0.00155587		MROH1	0.549534	0.00149974		GLUL	0.760527	8.87677e-05
XLOC_003208	0.276739	0.000332206		PFKFB2	0.279115	0.00161434		PI16	0.572645	0.00186405		TUBB6	1.26678	9.08016e-05
VSIG4	0.323384	0.000418491		NCRNA00189	0.556574	0.00165788		RRAS	0.780296	0.00195076		RP11-53A1.2	0.65103	0.000101822
MS4A6A	0.37474	0.000536229		NDUFA4	0.784225	0.00175886		EPHB1	0.717033	0.00195957		ROR2	0.556208	0.000103644
XLOC_009463	0.667587	0.000546248		CD38	0.463365	0.0018591		LOC151657	1.06529	0.00196605		GADD45B	0.639452	0.000172088
PID1	0.27733	0.000562612		ABCB4	0.360166	0.00189584		A1BG-AS1	0.743413	0.002098		TRH	0.57685	0.000230032
LOC151760	0.316112	0.00059668		TP53INP1	0.480586	0.00193381		ADIRF-AS1	1.32001	0.00223436		ASPA	0.42626	0.000249612
XLOC_000699	0.572996	0.000619898		C1orf26	0.341722	0.00200085		MIR4755	0.752188	0.00242861		PLXNC1	0.445143	0.000285179
FOXR2	0.263875	0.000625639		CUL3	0.295911	0.00318285		KIAA0319	0.542631	0.0027993		GSTM2	0.98572	0.000294279
LOC285629	0.328089	0.00064979		SLC15A2	0.726477	0.00325897		MUC1	0.944204	0.00280387		NAPA	0.419795	0.000304999
XLOC_002727	0.448527	0.000667495		GK3P	0.970756	0.00335487		DHRS7B	0.595301	0.00328499		DNAH8	0.883238	0.000319429
OR8B4	0.7042	0.000675586		NBEAL1	0.324479	0.00354393		LINC00951	0.589534	0.00332614		MBLAC1	0.691516	0.000321196
THBD	0.265449	0.000717123		COL19A1	0.578335	0.00363841		RGS16	0.908075	0.00341666		LOC283454	1.62942	0.000392994
ABCC13	0.493332	0.000727012		ADK	0.449319	0.00391996		LOC101927377	0.873102	0.00344418		AMOTL1	0.392039	0.000396349
ANKRD7	0.390762	0.000741998		KLHL2	0.322135	0.00394643		SEMA3G	1.18918	0.00351248		TNFRSF1B	0.804721	0.000411172
SOBP	0.439894	0.000805257		MGC39372	0.388094	0.00407109		MAP1S	0.624636	0.00354335		CMTM7	0.539477	0.000445606
XLOC_012625	0.454941	0.00081649		LOC100130428	0.398685	0.00423269		NEURL4	0.638588	0.00355752		TSC22D1	0.595463	0.000489372
XLOC_l2_001986	0.274407	0.000850405		2022-03-03	0.456542	0.00428018		ABHD4	0.693886	0.0035669		SH3RF1	0.560776	0.000518769
SCGB2A1	0.283297	0.000928371		EFCAB7	0.313593	0.00439844		ZNF579	0.609582	0.00361452		DAPK1	0.473746	0.000523618
LOC152024	0.372049	0.000951539		VAV3	0.604541	0.00468214		BC040833	0.801247	0.00367268		HLX	0.612468	0.000525124
SLC22A18AS	0.525308	0.000969059		USP40	0.284577	0.00497468		CPSF1	0.731187	0.00370113		LPCAT2	0.627231	0.00052916
HS3ST1	0.328991	0.0010348		T1560	0.270591	0.00520261		UBXN10	0.61454	0.00392202		FGD4	1.44836	0.000570968
KDR	0.510501	0.0011251		AP4B1	0.358573	0.00522855		MYO6	0.764074	0.00398768		RP11-619L19.1	2.01532	0.000593371
XLOC_011972	0.300686	0.00112594		CHRM3	0.342971	0.00535861		CLCF1	0.84082	0.0041881		ANK1	0.596703	0.000596347
BLNK	0.439939	0.00112666		GCA	0.454644	0.00537716		RAB11FIP5	0.692599	0.00421325		BTN3A1	0.417092	0.000599957
TLR7	0.478802	0.00114798		GAB1	0.405868	0.00546357		IL22	0.541901	0.00424584		IGFBP4	0.724887	0.000605651
OR6C75	0.330968	0.00117567		TAPT1	0.43579	0.00548544		ZCCHC3	0.607037	0.00471606		THEMIS2	1.60303	0.000608749
EPB41L1	0.428855	0.00119069		EIF1B	0.383053	0.00555478		B4GALT7	0.580314	0.00474508		CYP2J2	0.519991	0.000688075
COL22A1	0.546319	0.00119692		ADARB1	0.434435	0.00570958		SDC4	0.892634	0.00487866		ETV6	0.471293	0.000712966
EPHA3	0.327827	0.00123654		NSUN7	0.494681	0.00576814		LOC100996412	1.08157	0.00488385		MID1IP1	0.743338	0.00073528
CLEC7A	0.47098	0.00127637		KCNH8	0.455156	0.00609784		NKD1	0.545949	0.00509213		EYA2	0.468759	0.00073778
LOC100505890	0.351219	0.00128577		RABGAP1L	0.370599	0.00610613		TREML2	0.574485	0.00528591		GFI1	0.548296	0.000744137
XLOC_007811	0.270388	0.00129822		LOC100128252	0.567281	0.00616933		ST3GAL3	0.698431	0.0058617		DIXDC1	0.422589	0.000746974
KCNK1	0.335008	0.00130424		AKD1	0.480106	0.00695886		TRBV27	0.778397	0.00594684		SOX5	1.70423	0.000750203
SYT5	0.295287	0.00130483		RBM8A	0.302049	0.00702382		LINC00824	0.856071	0.00599264		CTA-384D8.35	0.909753	0.000788369
CA8	0.372079	0.00130544		IL1RAP	0.404559	0.00724441		LCN15	0.514668	0.00600296		PON2	0.538872	0.00080794
LMO2	0.271407	0.00136665		GAPT	0.530263	0.00735008		GLIS3-AS1	0.552187	0.00643107		ALDH1A1	0.610047	0.000815654
GDNF	0.270037	0.00145674		MACF1	0.535967	0.00786666		LOC642236	1.01645	0.00646518		PRKCH	0.694014	0.00083736
XLOC_l2_008261	0.368038	0.00162366		DYNC1I2	0.355533	0.0080753		CLU	0.522454	0.00655704		AC114752.3	0.392964	0.000852924
TNS1	0.30805	0.00165375		C2orf67	0.351539	0.00809962		MVB12B	0.780051	0.0068672		RP11-6I2.3	0.61853	0.000869003
XLOC_010606	0.273003	0.00166095		SESN1	0.457111	0.00826725		TNFRSF8	0.515494	0.00697378		RP11-740C1.2	0.446888	0.00103659
PKIB	0.560208	0.00167618		DZIP3	0.396662	0.00831615		LOC401913	0.511388	0.00699101		RTKN	0.443685	0.00106811
XLOC_003702	0.280298	0.00176506		KBTBD2	0.369084	0.00883883		TSTA3	0.473845	0.00699252		ITM2C	0.707004	0.00107677
PDGFC	0.411411	0.0018067		RNASE6	0.388567	0.0091734		IGHG1	0.4778	0.00702913		GLYCTK-AS1	0.455549	0.0011256
CD163	0.429045	0.00192454		ATP10D	0.475623	0.00919122		CIITA	1.14579	0.00715159		LGALS3BP	1.0643	0.00113854
LOC286114	0.400223	0.00201212		NFYA	0.332163	0.00919197		ITFG2	0.643594	0.00724789		FSD1	0.469145	0.00115527
XLOC_000336	0.267298	0.00205512		MYO1B	0.294658	0.00919518		HPD	0.687057	0.00746745		PARP12	0.539156	0.00117053
TECTB	0.269836	0.00205558		SLC9A9	0.37086	0.00922476		AC084219.3	0.575723	0.00747224		SLC17A2	0.4443	0.00118443
LOC100506585	0.370222	0.00217473		TBC1D19	0.396413	0.00940293		TENM4	0.522119	0.00770895		SLC14A1	0.567368	0.00118881
LILRB5	0.513927	0.00223128		FGGY	0.27204	0.00942338		GGTLC1	0.501213	0.00787206		FAM207A	0.333831	0.00119154
XLOC_007178	0.449062	0.00228955		PPAPDC1B	0.508613	0.00950391		C1RL-AS1	1.12518	0.00794714		MTSS1	0.42744	0.00121237
UNC5D	0.265801	0.00235892		TAGAP	0.351902	0.00976493		MGRN1	0.521759	0.00803316		CDKN2C	0.525611	0.00122686
ENTPD3	0.310938	0.00239247		C4orf34	0.494309	0.00995425		LOC339539	0.518663	0.00815599		DNAJC3-AS1	0.781175	0.00126007
FZD1	0.344981	0.00257332		NDC80	0.33783	0.00998712		PSD3	0.549697	0.00821478		VAMP5	0.362624	0.00127884
RIN2	0.359617	0.00260044		RUNDC2A	0.421712	0.0102581		PSMA5	0.71052	0.00836772		RP11-120K24.5	0.560444	0.00129773
PCDHGB7	0.330496	0.00262523		POM121	0.431264	0.0102952		LOC100996286	0.666742	0.00852265		GNG3	0.717118	0.00133484
F13A1	0.342603	0.00270294		HIST1H3C	0.573793	0.0106231		CNNM4	0.562762	0.00860834		TYMP	0.796887	0.00133862
XLOC_007281	0.494013	0.00273487		PHOSPHO2	0.613063	0.0109163		HOTS	0.62026	0.00864464		SPN	0.633615	0.00135498
XLOC_005919	0.539018	0.00290874		MME	0.464296	0.0110731		TOLLIP	0.450196	0.00868592		IFI44	2.3265	0.00136727
CSN2	0.444281	0.00292228		TEC	0.302321	0.011179		LOC54944	0.596869	0.00884444		CD8A	0.485846	0.00136972
XLOC_013545	0.352703	0.0029733		THEM4	0.315845	0.011672		ABI3	0.609572	0.00889265		LOC100291666	0.807663	0.00139096
ZFHX4	0.309002	0.00297854		RNFT1	0.323564	0.0120912		BAIAP2L1	0.609293	0.0089524		SLC17A1	0.433138	0.00140051
SNORD115-4	0.475162	0.00302146		ACAT2	0.296288	0.0125212		CTD-2287O16.5	0.560446	0.00895837		BHLHE23	0.535171	0.00145294
PTPRB	0.300594	0.0031503		SNX9	0.317596	0.0130665		HS3ST5	0.588766	0.00922352		CSF3	0.401708	0.00148077
XLOC_010696	0.554084	0.00318031		SLC14A1	0.312054	0.0132314		C16orf45	0.572222	0.00927106		ZNFX1	0.406811	0.00148141
FCER1A	0.634211	0.00323793		FCRL1	0.67758	0.0134227		CCL20	0.90558	0.00941739		TNFRSF19	0.567152	0.00150329
RAB42	0.326304	0.00336629		ARHGAP32	0.436106	0.0135778		RAB13	0.931946	0.00945192		TMPRSS11D	0.472868	0.00150445
DAB2	0.286444	0.00339418		RASGRP3	0.409333	0.0136416		LINC00652	0.638505	0.00965497		FUCA2	0.381309	0.00151281
GAS7	0.480724	0.0034617		NCRNA00265	0.557422	0.0136952		SLC25A23	0.433635	0.00970699		SCML4	0.811926	0.0015434
RSPH6A	0.294623	0.00356513		IL6	0.444889	0.0138844		CEACAM1	0.52518	0.00981165		CYMP	0.343028	0.00155186
LOC100507140	0.353183	0.00358198		ITPR1	0.412027	0.014199		CHRND	0.400884	0.0100999		GRIA1	0.400157	0.00155627
MECOM	0.40587	0.00358791		CR2	0.435772	0.0142286		KLHL35	0.636104	0.0101572		LINC00487	3.49964	0.00156969
LOC728445	0.359068	0.00368152		CCDC146	0.32519	0.0143218		LINC00957	0.505038	0.010165		CYP4F62P	0.501966	0.00157283
GPNMB	0.282296	0.00368936		CLDN12	0.344751	0.0149861		GDPD5	0.881244	0.0104051		SBF1	0.497129	0.00157819
XLOC_000461	0.397008	0.00371069		FARS2	0.671947	0.0157589		RP11-532F12.5	0.681258	0.0109616		LOC101928162	0.401244	0.00157931
NXPH2	0.397581	0.00377658		KLHL24	0.329327	0.0159774		ANO10	0.59101	0.01114		LOC728743	0.412078	0.00158078
XLOC_007494	0.471148	0.00378045		ZRSR2	0.283897	0.0166231		CAPN10-AS1	0.684491	0.0114489		RP11-44F21.5	1.69915	0.00165073
SRRM4	0.519296	0.0038194		SH3BP5	0.364144	0.0167542		SPINT3	0.454193	0.0115668		CLEC4C	1.2751	0.0016765
ARSJ	0.472192	0.00383891		PIGF	0.38023	0.0168208		ATP1B2	0.533071	0.0117245		POF1B	0.519555	0.00168386
KCNJ12	0.57525	0.00390451		KIAA1407	0.399243	0.0168639		ZNF35	0.871005	0.0118967		AGPAT4-IT1	0.388572	0.00168996
MRC1	0.281793	0.00390825		KHDRBS2	0.343483	0.0168915		ACBD4	0.403317	0.0119331		HCRTR1	0.524109	0.00170928
GAS2L3	0.328598	0.00393636		EAF2	0.78585	0.0171225		WIBG	0.69286	0.0119925		PITRM1-AS1	0.611839	0.00172227
TMEM144	0.377609	0.00394639		GALNT3	0.301513	0.0171335		GNMT	0.770552	0.0122185		INHA	0.492476	0.00176948
OR5M1	0.406807	0.00405311		TRA2A	0.451165	0.017274		CTD-2033C11.1	0.678459	0.0123008		SLC17A7	0.341029	0.00179883
HHEX	0.381112	0.00407381		ZNF382	0.368095	0.017924		SHPK	0.632129	0.0127547		STOM	0.411004	0.00184098
FAM72A	0.392605	0.00421672		PNOC	0.384994	0.0180685		C9orf24	0.511045	0.0128904		CDH18	0.445061	0.00186033
GARNL3	0.354302	0.00428509		TXNDC5	0.438183	0.0180753		ANGPTL7	0.78814	0.0129624		PRRT2	0.387233	0.00189734
CYP2S1	0.303615	0.00430749		LRRC37A3	0.350237	0.0182333		GPR157	0.522779	0.0130583		DGKG	0.525149	0.00194802
XLOC_002773	0.380222	0.00443103		PPID	0.268868	0.0183837		ALG12	0.396343	0.0130864		TNFAIP6	0.499601	0.00204798
ENC1	0.583943	0.00443555		CR1	0.428101	0.0185561		CGREF1	0.426061	0.0132221		ABLIM2	0.369757	0.00205629
XLOC_013919	0.308692	0.00451124		AFF3	0.434544	0.0187036		GRIK1-AS1	0.649193	0.0132438		OASL	0.901529	0.00210585
CD36	0.269732	0.0045577		ZNF318	0.415297	0.0187612		ZDHHC11	0.640431	0.0133042		LOC729307	0.415987	0.002109
XLOC_001511	0.263336	0.00465439		PIK3CA	0.370711	0.0188471		OGFOD3	0.581628	0.0133793		IRF9	0.639151	0.0021289
GAD1	0.331954	0.00465746		P2RY14	0.700101	0.0193324		SIRT3	0.593671	0.013462		SLC11A1	0.663197	0.00216974
CCDC160	0.411139	0.00468484		U2AF1	0.283768	0.0198584		C15orf27	0.45453	0.0134717		ACPP	0.441341	0.00218525
XLOC_006905	0.368123	0.00476157		LRBA	0.360712	0.020122		TFB2M	0.700192	0.0135404		BRD8	0.555148	0.00226919
TBC1D21	0.487148	0.00478214		TBC1D5	0.460234	0.0202694		ZNF133	0.529038	0.0138279		SYT1	0.587616	0.00230932
NAV2-AS4	0.288288	0.00500177		TRNT1	0.32297	0.0208038		MRGPRG-AS1	0.467066	0.0138832		LOC284865	0.442722	0.0023533
XLOC_011170	0.531769	0.00500217		C12orf51	0.276694	0.0208446		SMYD3	0.562787	0.0138933		ERICH1-AS1	0.328953	0.00235755
XLOC_006019	0.295096	0.00504592		ATG4C	0.421893	0.0208497		GFOD2	0.460944	0.0142865		KCNMB3	0.536971	0.00236461
XLOC_005433	0.502123	0.00516322		IFT80	0.344821	0.0209777		SPON1	0.577565	0.0144852		MRPL20	0.421018	0.0023781
BEST3	0.376379	0.00528645		IFRD1	0.33558	0.0211936		ACE	0.498108	0.0145219		TTLL13	0.911546	0.0023937
SYNPR	0.464857	0.00529154		STAP1	0.558427	0.0218789		ZCCHC18	1.08048	0.0145749		MCF2	0.350358	0.00245828
XLOC_005572	0.310309	0.00536216		N4BP2	0.378163	0.0218876		PROCA1	0.410237	0.0146976		ARNT2	0.376121	0.00245975
CXorf69	0.395447	0.00538112		LYST	0.483106	0.0223598		RNF185	0.433551	0.0147147		SLC9A2	0.402193	0.00247234
COX7B2	0.373657	0.00550566		SSBP2	0.415959	0.0226125		PRB3	0.825976	0.0148632		HSPA6	1.33126	0.00248289
XLOC_008810	0.437684	0.00552625		MAK	0.515077	0.0228188		RGAG4	0.830807	0.014878		CYLC1	0.325936	0.00250748
IL18	0.435344	0.00556008		POTEM	0.322428	0.0228868		CEMP1	0.541466	0.0149161		LPAR3	0.581677	0.00250775
XLOC_009583	0.475391	0.00558237		CAMK2D	0.555178	0.0229161		LPHN1	0.651321	0.0150468		GRM5	0.392251	0.00251576
LOC100507114	0.484304	0.00561079		PIGH	0.416377	0.0229449		A1BG	0.493296	0.0150494		NREP	0.405482	0.00252618
KCNJ8	0.264359	0.00572123		UNC119B	0.296356	0.0234984		ADD3-AS1	0.604975	0.0150887		MFAP5	0.478812	0.00253766
METTL21CP1	0.300136	0.00575294		HACE1	0.271961	0.0235261		NT5M	0.452141	0.0152452		TOX2	1.19036	0.00254251
SH3TC2	0.27362	0.00597656		C6orf72	0.318064	0.0235843		PLG	0.494115	0.0152808		SLC6A11	0.384478	0.00255071
OR8U1	0.396387	0.00635689		WDR19	0.371234	0.0235952		IGFL2	0.538778	0.015645		MGC2889	0.347572	0.00257744
XLOC_007180	0.348359	0.00638059		C2orf43	0.275127	0.023682		SYT8	0.489556	0.0157973		TTN	0.662418	0.00258415
XLOC_003203	0.315215	0.00642597		TIGD1	0.342868	0.0239351		SAYSD1	0.810851	0.0160799		GAS7	1.04467	0.00263295
XLOC_012726	0.273723	0.00653713		BTN2A2	0.284626	0.0243866		LINC00654	0.501964	0.0162694		DCST2	0.303499	0.0026368
GLT1D1	0.347369	0.00655943		ZNF512	0.299051	0.0248998		KIF12	0.457613	0.0163529		LOC100508631	0.424747	0.00263719
SLCO2B1	0.411008	0.00662094		ANO10	0.28858	0.0249938		PRSS21	0.854714	0.0164511		DLGAP5	0.365285	0.00264591
XLOC_010597	0.406639	0.00663819		PAQR3	0.277261	0.0256224		TRMU	0.392359	0.0164564		RAPGEF5	0.661041	0.00264832
XLOC_010057	0.303927	0.00678039		EVI5	0.337461	0.0256248		ZNF497	0.760517	0.0165962		CASP10	0.54627	0.00266161
XLOC_012848	0.362515	0.00678144		BRP44	0.383621	0.0258146		GEMIN7	0.499091	0.0167149		PDYN	0.307074	0.00268327
NXF2	0.302678	0.00686197		MMADHC	0.365644	0.026503		BHLHE23	0.462507	0.0167218		FBP2	0.522974	0.00268344
C19orf51	0.345929	0.00694397		ARL15	0.338085	0.0268838		NEK10	0.651904	0.0168377		PTPRM	0.356689	0.00271128
LOC100507498	0.539222	0.00698202		EEF1E1	0.424457	0.0271011		SORBS3	0.475418	0.0168385		DLG2	0.419079	0.00273802
OLR1	0.389643	0.00698523		CLK1	0.393231	0.0272731		INHBE	0.592868	0.0168926		FAM222A	0.458324	0.00277112
XLOC_002942	0.500038	0.00705826		SPRY1	0.409082	0.0273192		MYL1	0.851768	0.0171077		Dbpht2	0.412155	0.00279413
NLRC4	0.274033	0.00711152		KRTAP4-12	0.613093	0.0273816		BC035400	0.501478	0.0173956		HMP19	0.391359	0.00280668
XG	0.276294	0.00735992		CASD1	0.273004	0.0274383		RAB3A	0.742959	0.0174902		LOC100288893	0.417139	0.00281724
P2RY2	0.332908	0.00737878		FCER2	0.409066	0.027658		GALNT9	0.488339	0.0175262		NRGN	0.345995	0.00282205
MS4A5	0.424039	0.00755404		EIF2AK3	0.38286	0.0277624		LOC100507054	0.613224	0.0177489		FAM184B	0.355732	0.00283739
XLOC_005876	0.48596	0.007651		TAF9	0.445327	0.0278251		LOC101927967	0.538894	0.0180011		MX1	1.30294	0.00288167
LOC100507012	0.293153	0.0079265		WASF1	0.271343	0.0278679		GMPPA	0.405783	0.0184166		ZNF827	0.85378	0.00290355
XLOC_001877	0.307408	0.00795462		COMMD10	0.382191	0.0279891		RP11-5N11.2	0.553914	0.0184821		WNT9B	0.336123	0.00291394
NXPH1	0.387912	0.00797661		CEP135	0.421434	0.0280814		AF213884.2	0.420184	0.0185698		BGN	0.350576	0.00292214
WSCD1	0.301761	0.00801443		TMF1	0.290864	0.0292598		IDUA	0.518684	0.0189377		APELA	0.363522	0.0029274
C3orf55	0.470644	0.00801862		C11orf80	0.394142	0.029284		IL4R	0.510935	0.0191059		SORCS2	0.275965	0.00293579
BCAN	0.30734	0.00817921		CCDC28A	0.278208	0.0293279		RP11-394I13.2	1.56213	0.0192851		LOC101928303	0.419734	0.00294584
XLOC_013593	0.471203	0.00833042		KCNIP2	0.276134	0.029985		PP14571	0.517069	0.0195708		RNF144A	0.938903	0.00295633
XLOC_l2_009395	0.346792	0.00834598		FAM133B	0.600089	0.030201		LOC100652768	0.345587	0.0199231		TCIRG1	0.390814	0.00296463
PDZRN4	0.31306	0.0083472		AHSA2	0.425304	0.0304671		CYSLTR1	1.21971	0.020167		EFNA1	0.403999	0.00299087
RAB38	0.41044	0.00836055		RPSAP58	0.460483	0.030595		RP11-876N24.5	0.599152	0.0202176		LOC100131508	0.842601	0.00301124
RIBC2	0.463329	0.00851956		CT45A5	0.524265	0.031219		RBAKDN	0.454477	0.0202227		TMEM217	0.35597	0.00306123
GUCY1B3	0.397797	0.00859097		SATB1	0.398544	0.0313627		ARL2	0.56296	0.0202834		GK3P	0.367266	0.0030744
ARHGAP24	0.317688	0.00867836		SFRS18	0.265732	0.0318685		MMP7	0.488959	0.0203343		PLCL2	0.392973	0.00309671
XLOC_008041	0.530056	0.00888657		FCHSD2	0.526496	0.031907		TMEM132E	0.640529	0.0204204		FAM131B	0.376059	0.0031166
GATM	0.377824	0.00896233		THAP5	0.395488	0.0323319		C20orf194	0.480548	0.0205732		CD2BP2	0.392434	0.00312141
MILR1	0.334199	0.00897758		DLD	0.284807	0.0328898		OR1F1	0.692654	0.0207026		LOC100506691	0.633238	0.00312603
SERTM1	0.433321	0.00902747		KMO	0.596787	0.0330537		LINC00944	0.565202	0.020709		CELF6	0.488	0.00314465
XLOC_l2_015468	0.375188	0.00906274		MDM4	0.288236	0.0332574		ZNF653	0.388165	0.0207673		PPAP2B	0.64402	0.00320803
NOS2	0.431231	0.00923017		ATL2	0.293513	0.0332825		SLC38A7	0.562895	0.0212561		NAV1	0.404284	0.00322143
XLOC_005792	0.292279	0.00941871		SP100	0.282469	0.0335007		LRRTM2	0.700147	0.021358		ARHGEF7	0.305551	0.00322397
OR5AK2	0.39765	0.00946738		SASS6	0.356878	0.0336391		BTBD2	0.482613	0.0214018		C7orf50	0.404653	0.00327684
XLOC_000575	0.37106	0.00947233		SKP1	0.445485	0.0338399		HES5	0.391609	0.0214408		PCOLCE-AS1	0.361773	0.00329382
XLOC_007598	0.362725	0.00951981		SKAP2	0.407365	0.0340555		ETFDH	0.606576	0.0214536		MELK	0.389932	0.00334468
XLOC_007727	0.435185	0.00951988		EZH2	0.376217	0.0342657		UBA1	0.5852	0.021534		SSBP3	0.574884	0.00335129
XLOC_009948	0.325156	0.00953679		NIPSNAP3B	0.311533	0.0343605		FGF11	0.548335	0.0215583		GJB2	0.517305	0.00335285
XLOC_005551	0.308288	0.00954591		IGJ	0.509947	0.0344697		IGFBP6	0.488627	0.0217155		KIF21A	0.556727	0.0034408
XLOC_005763	0.328164	0.00958601		FLJ14107	0.288667	0.0349896		FAM228B	0.738863	0.0217803		YIPF6	0.390037	0.00345983
FAM155A	0.308571	0.00959434		ZBTB11	0.287844	0.0350149		LOC100131662	0.448946	0.0217859		ATP8A1	0.72733	0.00350637
OR6C2	0.345994	0.00983632		C5orf44	0.304546	0.0354057		HM13	0.600265	0.0218492		DTX4	0.358466	0.00356146
XLOC_004940	0.335954	0.0100308		CHML	0.380821	0.0356395		LOC101929241	0.649007	0.0218729		C10orf54	0.395605	0.00356953
XLOC_005393	0.358161	0.0102193		SENP2	0.310014	0.0357913		AKR1C4	0.433847	0.0221894		GTSF1L	0.959851	0.00359088
FLJ45832	0.282171	0.0103933		RNF7	0.263651	0.0363153		C9orf163	0.438121	0.0224984		CREM	1.13037	0.00361266
IGFBP7	0.338704	0.0104043		RPL31	0.34025	0.0369738		SEMA4G	0.574293	0.0225425		LOC728392	0.380442	0.00367195
XLOC_014014	0.275227	0.0107473		AKIRIN2	0.324232	0.0371796		TMUB1	0.480993	0.0228149		PCDHB17	0.358603	0.00373254
C15orf56	0.263665	0.0107897		PTK2B	0.330909	0.037191		CYP8B1	0.566101	0.0228543		NFATC4	0.384945	0.003735
XLOC_006356	0.280221	0.0108088		RIOK1	0.29642	0.0379206		CYP1A1	0.370555	0.0231338		TBK1	0.496029	0.00374355
LDLRAD2	0.389706	0.0108323		EHBP1	0.311692	0.0381216		FUT10	0.655073	0.0233455		INPP4A	0.378721	0.00374946
XLOC_012596	0.277314	0.0109161		PPIL4	0.331054	0.0386832		MRC2	0.515828	0.0236143		C14orf39	0.33673	0.00379923
XLOC_007267	0.284189	0.0109798		BNIP1	0.287146	0.0395176		NPHS2	0.626628	0.0239084		FANCD2OS	0.307869	0.00381847
XLOC_006849	0.304978	0.0109858		YEATS4	0.454581	0.0397065		C3AR1	0.471061	0.0241413		LIMD2	0.290442	0.00383577
PRUNE2	0.310529	0.0112814		C18orf45	0.359033	0.0397174		ZBTB22	0.38959	0.02434		FAM198A	0.409616	0.00384282
AFP	0.301543	0.0115726		THADA	0.327412	0.0398815		HDGFRP3	0.544328	0.0243996		TRABD	0.43167	0.00384933
OR51G1	0.415309	0.0116173		ARID4B	0.317036	0.0400322		APLF	0.357793	0.0244556		MCM7	0.317996	0.00392934
XLOC_000556	0.315381	0.0116519		DCAF16	0.2754	0.0401109		PP13	0.498659	0.024488		CRY2	0.365644	0.00393396
FLJ41350	0.458455	0.0118563		EFCAB2	0.360085	0.0402376		TBC1D16	0.405991	0.0245874		IFI44L	2.75944	0.00400775
XLOC_006765	0.264269	0.0119905		FCRL2	0.50438	0.0402708		ZNF688	0.743148	0.024598		FHL1	0.582558	0.00402
LOC284576	0.422033	0.0121445		WDR35	0.340474	0.04088		CYP11B2	0.506769	0.024704		FRY	0.514327	0.00403492
HTRA1	0.352813	0.0122191		IFNGR1	0.310115	0.0411829		LOC729173	0.60616	0.0248416		RELL1	0.57129	0.00403975
SLC13A1	0.29187	0.0123023		C6orf125	0.316984	0.0413995		C1orf54	0.726242	0.024862		LRGUK	0.671026	0.00404192
LOC100506787	0.280267	0.0123762		EPB41L2	0.341696	0.041703		LOC102724362	0.457936	0.025144		TNFRSF9	0.339741	0.00404381
LOC283392	0.295047	0.0124438		SAMD9L	0.413028	0.0418226		AATK	0.430848	0.0252066		IFNA1	0.382061	0.00405405
KRT1	0.556716	0.0124651		C1orf27	0.341464	0.0418286		ST3GAL4	0.37673	0.0252175		MUC5AC	0.479987	0.00407286
LOC100130589	0.391809	0.0124771		DOCK8	0.27838	0.0425122		CCL27	0.622702	0.0252667		PRRT3	0.661641	0.00412179
CES1P1	0.286446	0.0124937		MGC29506	0.289299	0.0429396		DOCK6	0.390448	0.0254025		EPB42	0.367808	0.00422213
VIP	0.424205	0.0125224		SYF2	0.299781	0.0430971		DUSP15	0.401066	0.0254205		LINC01226	0.320396	0.00428106
LOC284751	0.314359	0.0125285		ACBD7	0.350863	0.0432783		LOC728485	0.387538	0.0254596		LOC101929153	0.415707	0.00431052
CD163L1	0.401431	0.012673		C6orf115	0.425613	0.0434737		BTD	0.494056	0.0254738		RASGRP1	0.394367	0.00436496
SH3RF1	0.367551	0.0128411		CYB5R4	0.31543	0.0440768		CTGF	0.392235	0.025614		JUP	0.793396	0.00437607
XLOC_010455	0.328249	0.0129282		SUMO1P3	0.785052	0.0447937		INSL3	0.455803	0.0257209		LRRC4	0.614593	0.0043988
PTGS1	0.277389	0.0130608		TMEM156	0.428289	0.0448184		RP11-524C21.2	0.693725	0.0258358		TOP1P2	0.384745	0.00441842
XLOC_002797	0.325243	0.0132511		OCR1	0.44789	0.0456546		ZNF784	0.616711	0.0259356		NCAN	0.397266	0.00443394
GOT1L1	0.340465	0.0132743		GABBR1	0.285185	0.0456765		TMEM198B	0.535627	0.0259367		CMPK2	2.39238	0.00445989
ZNF503-AS2	0.281012	0.0134367		SDHC	0.487144	0.045683		CHST14	0.596592	0.0260246		TLR5	0.432511	0.00446905
HTR2A	0.280194	0.0136661		PTBP2	0.278737	0.0464607		LINC00857	0.637882	0.0260312		LINC01159	0.381261	0.00446905
XLOC_l2_012844	0.309561	0.0136684		MRPS18C	0.317438	0.0468205		AARS	0.540364	0.0261036		PCDHGA9	0.387482	0.0045401
XLOC_008805	0.276131	0.0136839		OGFRL1	0.270435	0.0469838		THRSP	0.657761	0.0261255		TXNDC11	0.378414	0.00455318
XLOC_l2_013583	0.443644	0.0138122		ELL2	0.290626	0.0470869		PTPRN2	0.616027	0.0261602		LINC00708	0.432031	0.00460735
LOC253962	0.357882	0.0140809		RPL5	0.351624	0.0475008		SAPCD2	0.564796	0.0261698		APCDD1	0.877153	0.00462666
KLF4	0.278117	0.0141104		MLH1	0.298863	0.0476146		L3MBTL1	0.422924	0.0262558		IQGAP3	0.351299	0.00462994
KCNJ1	0.420588	0.014191		SSBP3	0.481424	0.0476219		LRRC25	0.586802	0.0264846		TYRO3	0.416895	0.00465893
XLOC_006166	0.421297	0.0144235		SESTD1	0.379504	0.0479659		MYOD1	0.42821	0.0264916		CTD-2002J20.1	0.465606	0.00468968
LOC100129940	0.439709	0.0145106		ZNF326	0.276412	0.0482962		GPSM1	0.468644	0.0265138		LRRC32	0.60524	0.00469487
XLOC_000842	0.323496	0.0145399		UGT8	0.263759	0.0483645		CHPF	0.454605	0.0267249		EHMT1-IT1	0.496065	0.00473936
SCG3	0.379043	0.0146304		SNUPN	0.264403	0.0483799		KRTAP7-1	0.440819	0.0268453		GPR146	1.01078	0.00475373
MYF5	0.278922	0.0146437		BMP2K	0.427819	0.0487416		CPNE9	0.506507	0.0268698		AVPR1A	0.40765	0.00476167
HSPB7	0.406971	0.0147108		PEG10	0.454447	0.0496474		NLRP3	0.458645	0.0269673		LOC100128325	0.453438	0.00477585
SPARCL1	0.380034	0.0148353		MPZL2	-0.310561	0.000372988		FAM195A	0.38061	0.0270302		EVPL	0.37049	0.00483349
XLOC_004104	0.398539	0.0148468		ZBTB6	-0.396938	0.00135248		AP1B1	0.38444	0.0272209		PTGER2	0.397047	0.00485683
XLOC_002880	0.341069	0.0150841		SPANXB1	-0.292855	0.00158978		LENG1	0.590801	0.027268		RNFT2	0.493954	0.00488445
DMRT3	0.462568	0.0152621		PUS3	-0.323192	0.00217235		IMPDH1	0.563636	0.0273464		UBE2C	0.338617	0.00489551
XLOC_006591	0.311051	0.0153909		POLR3G	-0.365154	0.00254826		FKBP6	0.401314	0.0275951		RP11-252E2.1	0.369685	0.00491056
LOC100131774	0.296048	0.0155602		MTFP1	-0.359657	0.00291949		GPR112	0.651906	0.0276351		SPATA16	0.363132	0.00492331
LOC340508	0.308952	0.0157516		GNGT2	-0.279366	0.00468225		PFKFB1	0.382845	0.0277627		LOC101927950	0.738865	0.00494268
FCGR1B	0.321074	0.0158486		RPSA	-0.639155	0.00495017		CRABP2	0.380124	0.0278315		OR10H2	0.306613	0.00494657
LOC100652822	0.286942	0.0158687		C2CD4A	-0.272349	0.00509883		LOC102724587	0.520444	0.0278961		TRIM17	0.359206	0.0049496
LOC285878	0.325443	0.0158735		FAM182A	-0.547647	0.00612078		CCDC13	0.400528	0.0281287		CST8	0.354354	0.00497733
XLOC_000893	0.383896	0.0159096		OR1L3	-0.364832	0.00621365		DMBT1	0.396595	0.0282522		F2RL2	0.34899	0.00498903
KIAA1486	0.320672	0.015992		RAB33A	-0.320326	0.0067592		DNAJB5	0.59117	0.0283532		DUSP26	0.378148	0.00501541
LOC100653149	0.306834	0.0159993		CCL7	-0.305103	0.00753609		KIT	0.458633	0.02837		FAM71F1	0.315737	0.00503891
XLOC_l2_010591	0.518175	0.0160711		PRR4	-0.339415	0.00783499		IVD	0.378427	0.0283772		GSTM4	0.77757	0.00505084
FAM65C	0.375054	0.0162958		HSPE1	-0.37626	0.00838215		LOC100505918	0.500642	0.0284766		PRSS33	0.352286	0.00506726
DMXL2	0.287898	0.0163014		CXCL10	-1.95435	0.00979017		S100A5	0.598539	0.0285145		SELO	0.507611	0.00510288
XLOC_005927	0.362	0.0164216		AKAP6	-0.384082	0.00984823		AXL	0.510439	0.0285662		RP1L1	0.300656	0.00511132
CTTNBP2NL	0.27983	0.0164654		OR8S1	-0.356458	0.0103306		CEACAM19	0.552376	0.0287264		ADAM9	0.731701	0.00511393
XLOC_008989	0.352544	0.0164906		UBE2L6	-0.271635	0.0105607		RP11-214N9.1	0.443659	0.0287644		LOC100507520	0.324132	0.00517439
XLOC_l2_008977	0.393752	0.0165463		KRTAP5-3	-0.364628	0.0106842		LOC375196	0.523363	0.0288199		PHLPP1	0.704119	0.00518385
XLOC_010140	0.30628	0.0166391		C20orf79	-0.264313	0.0126884		SYNM	1.36265	0.0289447		TSC22D1-AS1	0.524693	0.00520398
XLOC_013744	0.322164	0.0169629		RCSD1	-0.296564	0.0128793		S100A11	0.555708	0.0290195		FURIN	0.430139	0.00520452
TSHZ3	0.347939	0.0170154		DSCR10	-0.283761	0.0129277		FAM46A	0.553257	0.0290902		MED20	0.374874	0.00523762
CDH13	0.350198	0.0170567		CXCL9	-0.563013	0.0134373		SMC5-AS1	0.766197	0.0292056		HOXA11	0.290559	0.00524795
GNG3	0.31852	0.0172733		IL10RA	-0.305317	0.013686		ZNF391	0.772469	0.0295352		LY6E	0.745021	0.00526311
XLOC_005286	0.272678	0.0174536		LAGE3	-0.33409	0.0148528		DRAXIN	0.582346	0.0297569		SLC6A12	0.444484	0.00529912
ENPEP	0.483874	0.0176666		GNG8	-0.267122	0.0156402		PLEKHA6	0.392118	0.0297701		STXBP2	0.322173	0.00531448
XLOC_007764	0.310701	0.0177022		OR1L1	-0.276279	0.0157506		TBC1D25	0.516448	0.0298214		TAGLN	0.623187	0.00533745
XLOC_l2_003295	0.313235	0.0179758		ZBTB34	-0.326885	0.0160997		RP4-710M16.1	0.374774	0.0298981		C2orf83	0.34573	0.00539645
LOC100134423	0.322926	0.0180375		OR2V2	-0.368879	0.0164955		PNKD	0.427768	0.0300097		WNT9A	0.281498	0.00540161
HNMT	0.36861	0.0180448		AKR1C1	-0.660107	0.0173668		LOC400568	0.474166	0.0300728		PPM1L	0.408464	0.00540582
[truncated: 8,775 more rows]

## Sheet: S7
S7. Drugs targeting common susceptibility genes and common differentially expressed genes
[truncated: 7 more rows]

[truncated: 3 more sheets: S8, S9, S10]
